# Supplementary material for: TAD border deletion at the Kit locus causes tissue-specific ectopic activation of a neighboring gene
Source: Nat Commun. 2024 May 28;15:4521. doi: 10.1038/s41467-024-48523-7 (PMC11133455; doi:10.1038/s41467-024-48523-7)
Supplement: Supplementary file 4 — Source Data [file 41467_2024_48523_MOESM4_ESM.xlsx]

## Sheet: Fig1a
Gene_id	Gene_name	counts.mast_kit_del300K_1	counts.mast_kit_del300K_2	counts.mast_kit_del300K_3	counts.mast_kit_del30K._1	counts.mast_kit_del30K_1	counts.mast_kit_del30K._2	counts.mast_kit_del30K_2	counts.mast_kit_del30K._3	counts.mast_kit_del30K_3	counts.mast_wt_1	counts.mast_wt_2	counts.mast_wt_3	counts.MEF_Pdgfra_del2K_1	counts.MEF_Pdgfra_del2K_2	counts.MEF_Pdgfra_del60K_1	counts.MEF_Pdgfra_del60K_2	counts.MEF_Pdgfra_del60K_3	counts.MEF_wt_1	counts.MEF_wt_2	counts.MEF_wt_3	counts.melano_kit_del30K_1	counts.melano_kit_del30K_2	counts.melano_kit_del30K_3	counts.melano_MusCas_kit_del30K_1	counts.melano_MusCas_kit_del30K_2	counts.melano_MusCas_kit_del30K_3	counts.melano_MusCas_wt_1	counts.melano_MusCas_wt_2	counts.melano_MusCas_wt_3	counts.melano_wt_1	counts.melano_wt_2	counts.melano_wt_3	countsFromAbundance
ENSMUSG00000000001	Gnai3	3590.8416186229	2270.10167898952	5477.17356995589	59.3867479071084	2659.46318704681	760.363447645764	3845.76856377513	1874.57948844858	3416.95569002685	3210.76335521614	2889.85286172759	1785.90391337567	1872.90951177922	1215.9924822148	3700.11192845276	3466.08430758504	3579.73985416726	3576.87061941042	3027.95315456667	3331.0121491717	2543.35484146943	2593.33326748978	2583.17188956424	4062.47984317299	4458.9381405342	3777.72193091798	4978.55162745112	4311.48208172543	3900.55599951174	3544.89282961938	3212.57281266598	2269.99142208941	lengthScaledTPM
ENSMUSG00000000003	Pbsn	0.0	0.0	0.0	0.0	0.0	0.0	0.0	0.0	0.0	0.0	0.0	0.0	0.0	0.0	0.0	0.0	0.0	0.0	0.0	0.0	0.0	0.0	0.0	0.0	0.0	0.0	0.0	0.0	0.0	0.0	0.0	0.0	lengthScaledTPM
ENSMUSG00000000028	Cdc45	732.866036574374	210.491735510208	1035.38075988991	1.07618950255181	289.170277990849	19.3200289972088	182.179062708978	21.459383466017	390.996515626184	479.045612358806	114.216350546015	355.198920092813	174.437106139888	155.636699283007	191.10656191397	241.065567275129	540.323201605171	237.199656432817	238.408702418451	228.251962350848	271.271714757218	292.37065846073	281.920769685498	237.822019458693	248.405029556589	328.490763337497	100.392572679016	138.076786409376	152.074314642487	72.7978745531695	95.5805775500736	94.2719978091048	lengthScaledTPM
ENSMUSG00000000031	H19	42.6467969021184	0.0	23.1003551963975	0.0	6.43992378498996	0.710522974549401	0.0	4.94820574274601	26.5265242524869	54.2975434471602	0.0	30.6587349122306	224349.667455241	148435.873105467	33588.473055203	40710.3325656335	569462.590773869	209807.922352946	232515.899853195	211625.474262066	3.03335539431595	51.8735701232129	0.0	433.213889545462	206.250705039706	0.0	5385.76487212169	568.498647294291	27249.2280291931	71.8628351768687	70.187570903067	126.674058142619	lengthScaledTPM
ENSMUSG00000000037	Scml2	7.10072451720247	0.0	1.76109313153885	0.0	5.25899202171678	0.0	0.0	0.0	1.71087184160037	9.14933641691427	0.0	2.02305519125907	63.5938020040149	117.432549407701	14.1855412569196	21.9707150541298	183.577383441468	86.3659846585414	76.2378497526289	118.455790474924	51.8835722640749	65.7294279945602	64.6173646846006	33.0879555739571	57.8266768745598	73.1001043848288	5.49888576489877	14.6105568025124	4.57841067738051	4.90227508645842	4.48894374888643	11.6805683460605	lengthScaledTPM
ENSMUSG00000000049	Apoh	0.0	0.0	0.0	0.0	0.0	0.0	0.0	0.0	0.788107030767079	3.04275152760726	0.0	0.0	0.745380210585764	0.0	0.0	11.5975382410668	12.8220937873487	0.0	4.41487504279746	1.46715449195074	0.788111817319849	0.778829486597649	3.9273392587841	1.63923706390195	0.817756224198457	4.9140024121699	3.31400935057978	2.46789765765972	2.48833788053202	7.06411517634234	2.41300613554956	4.09556206934692	lengthScaledTPM
ENSMUSG00000000056	Narf	456.302204855867	332.117458906637	651.12832572663	4.78362529526184	209.968783449921	103.884624592613	261.792420457265	217.281023517046	457.398985386735	209.454156312484	255.422961827396	137.505186720932	341.414646086902	251.586032323531	536.04015912264	393.425021490368	902.161854790529	722.470778563944	667.537738484236	686.490300811498	862.37425891465	918.723738249032	946.531928394005	976.89350833075	950.422830283491	1249.51807521236	947.426974935895	1254.28900612598	1189.48641587815	760.61107486876	504.669608550708	290.69392751055	lengthScaledTPM
ENSMUSG00000000058	Cav2	141.492626039962	59.7738129770956	180.001565682077	0.0	106.861990011271	12.5669729061264	130.231495963686	32.6275383541265	82.9173781421072	220.119008339972	78.7038833111587	162.102347431768	368.859705361635	159.65961834411	1688.25535471109	1186.99501108483	490.619703156816	690.112761310386	374.249703303614	694.135007808596	3252.7791255139	3013.36301185931	2689.30315464707	2261.43936728395	2402.71239136933	2060.08082036248	1672.50503285385	1742.51111568691	733.241710378278	1781.72128311389	1425.77131403217	1109.79566738928	lengthScaledTPM
ENSMUSG00000000078	Klf6	11736.4090483819	3027.1114028661	4899.44911241518	96.8882837482143	3840.86606249021	1441.86233762202	6324.1947692669	3294.67941132473	3249.60065225179	10238.3816573004	5010.5079914128	7142.80775860634	3900.71214455193	2425.40360678134	7642.92580878835	7122.09765871702	5136.00002565353	8169.80898741165	6189.10416859467	6845.06785225971	13218.4077788372	14773.5975690261	13823.0818372376	8788.07590916872	10171.6686506001	7328.84357943157	11970.0362020692	11315.3507768975	6071.63086041284	15696.390207947	13757.4992297811	10877.9842780353	lengthScaledTPM
ENSMUSG00000000085	Scmh1	955.654588882375	439.176203748057	1391.4165624501	13.9309728215566	779.650276039944	230.556643264585	1035.26176060564	663.889376205065	1038.42063868219	582.80197069456	1030.13499659756	668.034406330251	703.163041703553	736.488317146072	904.181708838176	1004.66793188114	1202.60448199687	1133.78336672218	1018.80287743026	1106.92182074715	984.997926363678	893.410466046672	933.716363248617	1109.31178173205	940.296260380361	982.725552586283	1460.13712311713	1273.3053507137	1345.36147309257	1754.65353973703	1740.29869816148	1707.21131354227	lengthScaledTPM
ENSMUSG00000000088	Cox5a	1701.75183354204	1084.18924494658	8267.39510573397	11.292289107309	812.309452301378	199.617502374533	949.985389745099	360.993416265117	3046.73763838544	1315.67767038075	972.255175377906	812.339339806708	1623.68566246383	1151.40704839005	1945.8924749472	3413.7953224613	2836.73049247309	1515.08383538716	1861.52122282776	1730.01361139604	2264.15809357942	1640.65231612132	1932.73408242331	3587.48016504127	2288.41810846834	2438.19393205875	2130.05232191177	2546.96348238172	2553.57011992897	1559.48378567153	2198.13745957723	4095.76201995427	lengthScaledTPM
ENSMUSG00000000093	Tbx2	7.40479081617179	33.2836542985625	38.1901986560379	0.0	8.23164153353394	7.81934596123117	39.8176208326151	36.4967317697058	40.106435724578	32.4390361488284	67.6197563984963	22.137195981597	512.522811386383	375.296128716505	369.189699701243	299.481922744016	564.341565701655	727.032183471043	725.506781327964	678.759073549439	3731.26871285126	3311.48726541144	3493.68043931974	2087.72457413798	2393.75084832175	2380.84411171167	885.298181670336	2926.15469775131	1026.65126749998	3394.48689763152	3567.80267899748	2966.88312686676	lengthScaledTPM
ENSMUSG00000000094	Tbx4	0.0	0.0	0.0	0.0	0.0	0.0	0.0	0.0	0.0	0.0	0.0	0.0	284.668470335055	235.896697072618	254.946467472936	148.97910312745	769.065009132896	554.583555166137	528.787557290556	534.276398645478	208.743185491827	194.614329039893	223.702806293313	95.210401401715	128.049617976809	134.432255878556	541.766460762755	59.9033322113624	1805.91043687421	197.494422499385	218.444079687741	96.0472110570176	lengthScaledTPM
ENSMUSG00000000103	Zfy2	0.0	0.0	0.0	0.0	0.0	0.0	0.0	0.0	0.0	0.0	0.0	0.0	0.0	0.0	0.0	0.0	0.0	0.0	0.0	0.0	0.0	0.0	0.0	0.0	1.1490082518783	0.0	0.0	0.0	0.0	0.0	0.0	0.0	lengthScaledTPM
ENSMUSG00000000120	Ngfr	36.1359555660175	58.0472475713577	176.831153927065	4.95319008433234	54.032033303537	59.5978404575259	23.1689793624793	216.674726874504	57.3499224234741	24.1171929959498	290.499741645084	56.3089203919546	231.754832723987	234.524722292543	176.978274761286	143.509916897432	1260.02033196463	546.097158723727	559.648043512306	530.958553885266	3903.46263204159	3785.03563236873	4736.16841212958	5250.9160676955	4381.50163047137	3634.37379688062	2651.93948510377	6417.55314020444	1352.68671690356	13265.2198675897	13047.1514091201	6126.76452585181	lengthScaledTPM
ENSMUSG00000000125	Wnt3	0.0	0.0	0.0	0.0	0.0	0.0	0.0	0.0	0.0	0.0	0.0	0.0	2.83205381698449	2.81938228580484	0.0	0.0	1.96623070028633	1.01083222825643	1.00666150470542	1.01304922543203	1.9945838203914	0.0	0.996019343433913	0.0	0.0	0.0	2.01726596995999	0.0	0.0	0.963263479198426	0.0	0.0	lengthScaledTPM
ENSMUSG00000000126	Wnt9a	88.0660779876378	112.24039665074	172.146808776645	1.98025840252727	51.3096855992457	14.6477132987266	190.049454333196	112.360374611782	86.0589844926651	57.5291915249618	353.617901474612	63.7128804661432	483.320541692449	271.02080218625	673.361293251374	604.89469787143	481.673367149066	1085.76249545802	1049.65483999673	1086.79085918693	103.428723713936	76.2293285135021	49.6723207656695	214.974202045665	89.7317814456736	89.7827970102991	262.227439316177	154.081328724812	467.740945001203	81.5416490329741	87.7723501769806	33.3091330529894	lengthScaledTPM
ENSMUSG00000000127	Fer	723.54264461441	460.716015485344	1751.13183744042	10.1960712538965	501.749011908184	265.353438103437	700.464641400385	588.502187611299	911.417281652592	708.353948241115	661.87301585229	529.83928987047	1026.0752113316	690.835485655179	1377.46347445635	1299.44429295141	1253.91319654182	993.63240983156	1051.18863550605	1172.62909901918	793.79023035469	816.545754164177	741.665371991884	854.00421581683	776.583996340686	739.036894847781	1090.68888921941	937.755110762118	868.728433982261	397.684224580718	388.002951057523	511.652377124895	lengthScaledTPM
ENSMUSG00000000131	Xpo6	6755.81283432439	1712.19791192294	9509.15895349433	19.1117267464145	3672.04763641518	1502.18554982684	4501.49396989744	3595.03148239055	5344.29385581969	4852.50025098428	3529.70691902547	2816.93815854542	4870.47181998517	3905.11485772393	2613.05905932553	4577.25184530283	5737.82412391487	3369.28285534299	4093.36047439081	3261.34911369604	1783.43780043278	1882.87242489059	2176.82897785378	3515.88259897465	2012.89122668451	1840.53550874043	1525.63819841748	1567.0847163751	2099.28567586932	2689.44008195127	3545.92378006454	4867.83118530073	lengthScaledTPM
ENSMUSG00000000134	Tfe3	848.752276975597	367.917395378558	1390.10982629073	16.1727263195097	588.468374770255	328.549481050441	766.3778546774	747.715930447882	868.716922529449	664.977313692482	771.892415230246	393.980440409754	1898.30085024089	1492.82877537346	2494.22056536496	2219.66803965661	2822.29783725138	2715.44087687773	2561.46690272533	2825.40697953128	2253.36369715722	2311.1035535897	2112.56974911379	2434.15694111139	2374.12862230088	2119.86951067297	2076.10013636576	2170.21029796038	2515.71598843993	2797.57815634623	2628.98614488549	2278.44603606835	lengthScaledTPM
ENSMUSG00000000142	Axin2	472.001618214731	638.616443441945	1184.21747116794	5.14994419722159	508.337286066234	199.649852539203	744.456786077067	550.087313112071	789.92926904772	215.896601614836	554.939950315126	150.77066871114	127.780422756954	217.709703829009	39.4204768348052	43.7860556507742	268.676047969047	288.677095539418	281.655736951505	278.971042585907	1333.12354027693	1479.89287359567	1521.61059459945	1213.17211798478	869.465264453723	1410.35033066806	526.360784025865	1082.08603379251	630.396259994212	1179.48074923042	1076.32254907928	551.10147818248	lengthScaledTPM
ENSMUSG00000000148	Brat1	680.9558042843	438.398137379344	1521.15275995404	22.7687759450864	623.019656877991	246.290418671271	691.445041543778	740.016604206456	804.619959402204	291.185756707039	642.973842857348	149.14117010744	778.103424664082	612.900167729365	793.733989044172	739.91463871152	891.964500603443	741.970513592043	776.96377559669	777.24392000916	580.311796142774	731.695173491024	792.364914714316	1045.59598876129	1203.47305296378	1103.65626227543	1178.21886532456	1219.02421786116	1245.1356258994	871.46897043402	992.638734022974	777.97386616901	lengthScaledTPM
ENSMUSG00000000149	Gna12	1585.34429376354	801.235079162178	3088.03848538912	29.6448724295665	1284.53027267959	295.295489927224	1577.31876093209	794.759114790404	1634.39989895983	1174.32259349048	1395.58946899468	635.246777598105	1653.06905269323	1159.3762148134	3348.09777228217	2969.48514512272	3102.00304864832	3256.49513470676	3307.30373606646	3432.90753449654	3244.39064494575	3126.47394090564	2926.58951034288	2830.81897604441	2885.89175276274	2519.08262856283	3942.57559283242	4119.28230307574	3382.60971059377	4102.74397678997	4082.61019923334	2076.1684591128	lengthScaledTPM
ENSMUSG00000000154	Slc22a18	37.3409865176358	7.05430366329172	9.12016495119277	0.0	8.87653013445865	3.00044674472746	62.1552106161977	4.04765384095816	0.0	24.1966080619165	8.05845119097964	22.562822004857	331.604077476141	230.513788960077	218.451376864809	304.567673577373	230.740853855252	368.492910719807	389.456999268403	390.18347472849	34.9884118735684	27.3686784204256	40.4087619303298	107.854520900388	92.6119263351815	41.635366730598	227.530829000498	87.9337071364318	208.033554195938	46.3804944035043	63.8963623945746	100.482332952367	lengthScaledTPM
ENSMUSG00000000157	Itgb2l	38.1197732160882	0.0	0.0	0.0	12.0600833194095	3.39578371466778	24.2538639416081	1.71450174572271	0.0	14.1327286391587	1.56334025891714	0.0	0.0	0.0	0.0	0.0	0.0	0.0	0.0	0.0	0.0	0.0	0.0	0.0	0.0	0.0	0.0	0.0	0.0	0.0	0.0	0.0	lengthScaledTPM
ENSMUSG00000000159	Igsf5	28.961913257362	0.0	6.76924426817194	0.0	7.45789852233724	0.0	30.6002814549735	4.76436973085779	1.93380393107659	53.0718469590305	11.6288928959331	3.71912489724155	0.0	0.0	0.0	0.979318445578436	9.51446279826187	0.955814617659267	0.0	6.97393430871671	15.3087772787876	14.3918985161108	13.5490035487197	1.95754836881286	2.90869269039994	18.0853718337982	0.0	0.0	0.0	1.87951680252346	0.951966815011171	5.59492098397529	lengthScaledTPM
ENSMUSG00000000167	Pih1d2	19.1549673389472	34.9891058001738	45.416392761968	1.24648276789081	27.4446343823715	4.79919029372689	37.8628583938239	9.02533649628568	42.5602288021798	12.0884990841838	37.7375680683387	43.4551838333781	17.7025286952217	11.4371915706235	16.9664365785517	20.4706023697269	36.5177798564741	17.9739791882231	14.9807734616708	20.8561911004624	24.2913433667334	26.0376089081267	43.8142079861484	26.07908539353	39.8317100922624	45.0997840312524	38.9246732631945	66.382141060286	44.0904269499898	28.1397157922464	49.3303035752465	48.9241241813702	lengthScaledTPM
ENSMUSG00000000168	Dlat	460.046424264504	103.319905379679	1050.09103962251	3.99584394490958	286.801633584248	99.6506274895516	265.226305904788	361.790568357285	542.299623759831	350.484186282395	270.412241499027	203.359370557365	1950.14380629995	1439.00477800545	2473.45948054897	2618.82420224372	2446.88138905259	2011.90825285854	1649.09830706181	1863.35969487965	2896.86482234301	2508.32608771382	2565.38761911312	2605.01935559536	2625.95711560815	3241.34352675543	3216.71918503684	2692.60488530709	2547.97979273544	1987.06060319201	2043.19481985423	1320.52990566554	lengthScaledTPM
ENSMUSG00000000171	Sdhd	916.218850054952	535.012258347751	2911.86086991752	5.75280424552656	693.758517269512	150.372578414267	616.696917666088	311.156292634547	1611.53148449783	770.444677182154	847.252883434612	545.565279890728	810.154008037796	746.649966073791	1439.19867691276	1807.7973805941	1885.13079445491	1253.20635653666	1339.57512261374	1453.42649821544	1656.1003532899	1429.55190229919	1599.90814460345	2868.31430371905	2296.61758367493	2649.07848555129	1874.25796219598	2198.29523807666	2188.80172614261	1577.2379348979	1900.99206433284	2108.34590062805	lengthScaledTPM
ENSMUSG00000000182	Fgf23	0.0	0.0	0.0	0.0	0.0	0.0	0.0	0.0	0.0	0.0	0.0	0.0	0.0	2.82737072657719	1.01095308642301	0.998891723914007	0.986045178470178	0.0	0.0	0.0	2.00421464563152	1.98859328361389	2.99985985153723	0.0	0.0	0.0	1.02954573163089	0.0	0.0	0.0	0.0	0.0	lengthScaledTPM
ENSMUSG00000000183	Fgf6	0.0	0.0	0.0	0.0	0.0	0.0	0.0	0.0	0.0	0.0	0.0	0.0	0.0	0.0	0.0	0.0	0.986665153009288	0.0	1.0100056312991	0.0	0.0	0.0	0.0	0.0	0.0	0.0	0.0	0.0	0.0	0.0	0.0	0.0	lengthScaledTPM
ENSMUSG00000000184	Ccnd2	5346.54155829216	4358.67081642849	11923.2485015845	55.2336335848319	3433.46371127057	988.636634553051	7507.81598201749	1564.64516826007	6768.81822803452	5491.27757389096	5507.36417458946	4073.47781830713	19265.1265734791	13883.2603358127	34087.9719365186	25516.2945116	29256.5574791913	44064.984529861	30770.5021842347	37542.3387265319	21463.7591448026	26786.6271692976	24114.1552830384	15622.8961334396	18283.3808319568	20882.0873870579	29635.3254913724	14724.4692250885	13341.4855905314	12384.3564363774	11910.9413406662	13125.7317652492	lengthScaledTPM
ENSMUSG00000000194	Gpr107	1512.87819430112	1204.48861194965	2453.42034006054	9.80503194855703	2068.46499337598	136.673691248615	3096.67063469877	371.126689579629	1930.85224571264	2034.4929330179	1900.34730823274	2176.70504999467	2084.341661523	1869.09158116217	3335.69188513559	2354.00727050973	2360.15467215845	3322.32204152736	3120.61004827793	3170.19507365026	2757.39850636377	3082.82033910963	2812.25505676056	2602.57471286193	3576.61723163719	3108.33919741089	3439.96517896462	3082.7714532394	3179.23829320131	3225.17153450925	2573.71522034414	2753.59693783489	lengthScaledTPM
ENSMUSG00000000197	Nalcn	0.0	0.0	0.0	0.0	0.0	0.0	0.0	8.68833602717738	0.0	0.0	0.0	0.0	60.5682650895101	67.1739131328931	4.72914953235543	5.38565395259417	32.8268294022065	71.4975761974848	59.1692987831445	84.6328730693754	171.189232494218	190.911486697314	181.804126406326	326.595491791726	192.550229466164	343.884782191908	482.000566948997	594.073845578155	274.756346304524	372.409502878821	247.407468443743	155.624806445038	lengthScaledTPM
ENSMUSG00000000202	Btbd17	0.0	0.0	0.0	0.0	0.0	0.0	0.0	0.0	0.0	0.0	0.0	43.3798934494311	7.61462953178173	11.3495498359286	0.0	0.0	10.8850452019889	0.0	1.01399721242435	2.03690332487036	0.547317213739761	0.0	0.0	0.0	0.0	0.0	0.0	0.0	0.0	0.0	0.0	0.0	lengthScaledTPM
ENSMUSG00000000204	Slfn4	6.283494552237	0.0	0.0	0.0	12.4529298507368	67.5975917068422	3.1302419958395	8.54551163956975	0.0	3.13231490131257	0.0	0.0	0.0	4.35806517244556	0.0	0.0	0.70861443634376	0.0	0.0	0.0	0.0	1.64247456672101	0.0	0.0	0.769290933401609	1.54216809445731	1.55284269531208	2.26422691760032	0.0	2.96446804397439	0.753397920189075	2.2122082838333	lengthScaledTPM
ENSMUSG00000000214	Th	0.0	0.0	0.0	0.0	0.0	0.0	0.0	0.0	0.0	0.0	0.0	0.0	0.668715392934021	0.0	0.0	0.0	150.941679902523	8.82529738802915	2.14581735155238	0.0	0.0	0.0	0.0	0.0	0.0	0.719336341928752	0.0	0.0	0.0	0.0	0.0	0.0	lengthScaledTPM
ENSMUSG00000000215	Ins2	0.0	0.0	0.0	0.0	0.0	0.0	0.0	0.0	0.0	0.0	0.0	0.0	0.0	0.0	0.0	0.0	0.0	0.0	0.0	2.04600176098057	0.0	0.0	0.0	0.0	0.0	0.0	0.0	0.0	0.0	0.0	0.0	0.0	lengthScaledTPM
ENSMUSG00000000216	Scnn1g	0.0	0.0	0.0	0.0	0.0	0.0	0.0	0.0	0.0	0.0	0.0	0.0	0.0	0.0	1.00685211370445	1.98170275156716	0.980172302178287	0.0	0.0	0.0	0.0	0.0	0.0	0.0	0.0	0.0	27.169731844058	0.0	5.03659372231769	0.0	0.976494589161577	0.0	lengthScaledTPM
ENSMUSG00000000223	Drp2	27.7599328122006	0.0	44.0854892953181	0.0	6.77242110809478	0.0	10.9344565962785	2.594944293514	9.91965851009263	9.97777150083395	0.0	6.71809082116672	180.648184811412	182.81500958402	149.548529376265	75.4852644539893	201.202483293392	207.629393622648	172.463759670388	225.101364379927	16.3942045498294	19.3596178931982	9.60630478447464	8.98365337528171	15.4985014636561	11.1446961764685	21.8854233908524	12.5591266900636	46.7504692983715	9.32687673428972	4.1530463741841	0.0	lengthScaledTPM
ENSMUSG00000000244	Tspan32	722.21915316046	315.491425357678	457.098863871412	5.67309995128443	322.788452637463	369.567679165484	594.943539319883	407.323177029943	296.588226418048	346.231059088332	1255.49819173522	330.531584926647	15.8812125570889	5.88257808701534	3.33459778519423	5.42916268575318	23.5788936676162	6.99234870416913	7.119369859957	13.1951562197534	3.3186079063829	4.11184431736882	0.734608573653831	3.58972091677788	5.56465077748253	3.37218331300057	28.8045840674496	10.0156845299782	9.01657377228828	1.28146531377114	4.79969912856328	0.0	lengthScaledTPM
ENSMUSG00000000247	Lhx2	1.5740487793737	0.0	1.62438420692279	0.0	3.11305781648819	0.0	0.0	1.66573276402043	3.24611941005042	2.36146544067722	0.0	5.48243062416904	126.209634738621	77.7081011912154	96.4138483069867	68.9725330485426	306.776359572429	415.434316538926	433.990083406468	451.963729299229	2.96980478189765	4.18581319152133	5.92591405506479	3.05772387011472	3.37776381424497	0.0	2.55824349118273	11.0414437005402	1.70722639524473	1.4652798307601	1.48489945605621	0.0	lengthScaledTPM
ENSMUSG00000000248	Clec2g	0.0	0.0	0.0	0.0	0.0	0.0	0.0	0.0	0.0	0.0	0.0	0.0	0.0	0.0	0.557937458329334	0.0	0.0	0.558144497572663	6.92725739371677	0.0	0.0	0.0	0.0	7.32345812245193	6.90598415317263	2.78495522579175	10.7918593053612	15.5416217368106	40.5284603601115	1.32768926005083	2.47284710004531	0.0	lengthScaledTPM
ENSMUSG00000000253	Gmpr	4348.0647714716	1912.91120705252	7503.43578385888	15.3712318167825	3373.39256957611	501.263874703117	4076.47286349372	1071.61042962035	3483.87527129056	3605.6037377186	3915.25524980803	2288.45681614287	285.767481845463	167.560046891897	331.003013795637	472.349173565448	498.169490756187	235.370264940452	324.005102431183	247.425134032055	409.590784403152	365.161522047113	414.03791468583	137.655232726866	125.444720728038	156.733024581121	297.559070218513	219.672273452206	266.17820445968	113.516272579036	163.394470303559	249.781055496643	lengthScaledTPM
ENSMUSG00000000263	Glra1	0.0	0.0	0.0	0.0	0.0	0.0	0.0	0.0	0.0	0.0	0.0	0.0	1.69039234647067	0.840878421380758	0.0	0.0	0.0	0.0	0.0	0.0	0.0	0.0	0.0	0.0	0.0	0.0	0.0	0.0	0.0	1.20486750925168	0.0	0.0	lengthScaledTPM
ENSMUSG00000000266	Mid2	10.0029200405281	0.0	8.41448925008778	0.0	6.44656208343721	0.0	0.0	1.75621878648073	4.21369137353653	17.2193988883014	25.0359758295545	0.0	430.023905770288	298.928898645291	623.031079762416	402.101670905383	591.255374357088	984.563657965299	648.129530237522	771.270865028264	3565.35080481459	3663.1581954689	3677.05527216569	2231.51546328713	3125.87856709678	3063.90728033297	1851.3051569683	2477.20135087637	998.755139523523	2631.56475513664	1774.12389647731	1225.8676191012	lengthScaledTPM
ENSMUSG00000000275	Trim25	575.031564588275	393.520742550873	1355.2141669807	22.7180117939782	467.110901352397	404.264227527289	695.46833759033	468.910490961293	1078.69418466656	361.196006260092	881.272030928165	270.110209086998	950.879042441296	590.763447206374	2408.69556567816	2201.57936184773	1882.40593342736	2609.67919069373	2398.49595529791	2451.53526305754	2559.84642758109	3226.37120183738	2566.7326772241	1478.53525130208	2505.93927707545	2393.53351519997	2385.18084427762	2403.7290466852	2445.08828318356	2949.62028396729	2609.83608553538	1931.76735064296	lengthScaledTPM
ENSMUSG00000000276	Dgke	107.691889417374	120.088873737152	272.033044542116	2.65902624065481	130.687079740152	37.6020515486157	193.328768813771	102.189669197459	141.758252743093	146.754490820717	139.266091643411	224.933963264828	325.81535357994	320.172366717689	294.721873844282	225.972883324185	276.993898127874	278.195410338566	206.19611150889	306.663548792694	637.825347307622	658.399088682411	709.944332420041	545.163766345236	648.539398511308	649.518603910899	649.700902050446	743.222583321109	374.723448908102	696.095560323835	519.082154051713	381.334089050714	lengthScaledTPM
ENSMUSG00000000278	Scpep1	49.4584922125162	22.8898810339087	26.0255933641978	0.0	23.0998979738147	51.1890384816467	26.9930951057775	10.7334283507225	10.5753367996284	25.1496628083737	62.4798851454046	12.0442266799949	25376.2769500061	18271.782546817	40404.7992677596	37601.8185533353	22990.4392919334	31990.3558376045	31712.3929036321	33831.6337411648	26806.2752541542	24455.3150040615	25243.4955479685	24911.8143564317	20047.2445432805	28851.6134136504	33137.8427503361	18213.0207977561	47641.8872614788	13553.569367616	13936.055796591	10673.3451347546	lengthScaledTPM
ENSMUSG00000000282	Mnt	715.197197580385	480.667705342217	1855.31420790123	38.6340651201148	492.447053916134	382.783035216353	827.110608454966	978.442959178664	1039.14210729572	967.927071313198	1070.40977986976	558.370571021177	1104.89046865613	857.123614512802	1746.84807006141	1313.97153422846	1674.11400708592	2649.58399463535	2123.75344655307	2219.45668433651	5198.97465595454	5835.90205794318	5583.27298987121	2862.70630627026	2762.07179007382	3368.5125261409	2049.44349150217	2746.60240363112	2359.49408393507	4334.25893464872	2620.0599776214	1309.69046671857	lengthScaledTPM
ENSMUSG00000000290	Itgb2	1507.92641749486	625.883970730883	1091.78037426372	3.4429534928321	467.03261112947	181.95122865449	1132.4269712467	252.228153966001	651.951861085828	1254.53379157771	1543.19043326885	724.079667403032	141.459417299876	270.288213264688	23.3738140323789	19.2085514484125	211.158076413735	118.867849264742	136.731545220995	100.668748240738	3.69355083982646	1.14971691493656	1.84427416607789	9.42165950217832	9.25579181382765	3.71083433327071	30.6112309378195	14.797754796581	58.0043719362075	12.6146446745839	9.13753050846355	5.29538004003042	lengthScaledTPM
ENSMUSG00000000295	Hddc2	402.455429260642	125.929510202763	438.191685832935	0.0	168.95479492002	20.7124919024898	231.527078478179	44.4939680413283	318.41105505116	366.867850876021	210.472929269824	222.206693243178	259.48318791585	201.402614548399	137.06783556011	239.501651921001	332.147463945375	182.014015096961	208.172073051199	190.492574991819	232.394362296086	178.999698125217	202.58582194433	260.941069857531	256.482219978067	180.757785442874	262.117996905906	292.838725485577	289.627475996551	123.559054941244	140.66319462491	410.809734572421	lengthScaledTPM
ENSMUSG00000000296	Tpd52l1	3.88082240043762	0.0	0.0	0.0	1.93156600184893	0.0	0.0	0.967231474213949	0.0	0.0	0.0	0.0	103.257089220157	65.5164656989385	183.669607563582	161.568170000822	227.754681376032	165.956085158749	205.599166201523	204.05124395514	1218.90515546393	1064.22759584151	1016.10390818837	502.978209584881	535.185270448689	486.947762056103	236.845878776479	760.114969922282	297.542646077773	404.195213998112	453.471286754119	640.609653725288	lengthScaledTPM
ENSMUSG00000000301	Pemt	63.970754953686	72.0049947564753	121.340658266594	0.0	16.6241480465285	3.35112013300453	79.2443893358289	6.11142950032564	87.6447466237553	40.3573082240135	10.4378499473164	40.0642530390599	102.674088511696	52.8443228208898	56.0053904546444	81.8822822835984	120.565762853725	70.9909500566053	69.7270840991008	72.3379904303694	90.5818096712218	70.8103328429319	71.6994595904271	112.632638306305	56.0244932246123	92.4255610136448	54.395326979228	84.6320322006641	49.4450316445488	55.1802541280347	73.7059743220992	146.187453743213	lengthScaledTPM
ENSMUSG00000000303	Cdh1	62.804665583707	78.2528740447488	28.2762974924391	0.0	28.8311294028114	6.56954120129409	124.864108822114	17.9907782670696	0.912824994326314	52.2977383260456	146.305257874612	51.1713504680782	1.80708684668948	1.2669312257234	0.0	12.5788127288269	130.876675434172	7.75470514516086	5.78423551074256	5.82380936383896	389.404378432169	501.436854819843	366.147060763287	2952.47127413277	4665.25395316384	1763.72967526226	1614.45074833466	9808.97424439617	839.334580459376	427.485638914013	330.427690180722	134.403802042626	lengthScaledTPM
ENSMUSG00000000305	Cdh4	0.0	0.0	5.63089926355932	0.0	3.59495577511744	1.94431254001129	0.0	7.84396660949366	2.82014050783142	1.82652547697879	3.69582848795707	0.0	308.769423222616	305.472878984129	219.499538632428	164.222786800642	363.211037716894	982.902935061319	865.966942533627	922.165414515493	183.575786691058	183.992141840046	176.550097766993	484.704328598127	1186.74239557354	672.45161224482	360.187931582562	891.131406473523	262.756380135172	131.092885606813	121.705085679853	74.7956397710809	lengthScaledTPM
ENSMUSG00000000308	Ckmt1	9.49259282966142	11.8778010838527	12.5714786567218	0.0	33.0222571554377	0.0	10.1660101748929	1.49847205240048	2.25366035978457	13.8041436528204	0.0	5.05561196487001	10.0970593271691	1.88733308572031	6.90772069458187	5.15764507693501	24.1730744382538	18.4318136370012	28.0936794531956	24.4609372703533	4.46059616054113	0.0	4.40354409379599	0.0	1.64700098308567	1.64849560053148	3.81300009623013	1.56588211533421	11.0662619995791	0.0	0.0	0.0	lengthScaledTPM
ENSMUSG00000000317	Bcl6b	0.0	0.0	0.0	0.0	0.0	0.0	0.0	0.0	0.0	0.887425120971435	0.0	0.0	0.0	0.0	17.3584641299826	12.329295794947	17.8310640607931	9.41629808118273	0.960878446027705	6.7701326829597	0.951806566355252	2.84205000475687	0.0	14.5484452458251	3.80728929567934	0.954069886805484	67.2615833146257	310.892222955422	4.80930602009995	1465.10870098572	1240.03033544823	1120.36170154937	lengthScaledTPM
ENSMUSG00000000318	Clec10a	416.657840880973	143.634186170722	1054.60953842971	0.0	380.36863092359	19.6648570933648	628.734771571582	35.1997171060009	2267.51018084853	372.596961918579	578.135962600074	210.261476933878	0.0	2.642463849207	0.0	0.0	1.43537421385144	0.0	0.0	0.0	0.0	0.0	0.0	1.93835542721646	2.88596276799245	4.65617203036565	0.973523865426241	0.556380631392099	0.0	0.0	17.5972673885077	0.0	lengthScaledTPM
ENSMUSG00000000320	Alox12	0.0	0.0	0.0	0.0	0.0	1.8365201926845	0.0	2.08982548877353	4.08619118524232	2.26339117864444	0.0	0.0	7.97934896375037	2.89085381734961	4.57334051983307	10.3890662173592	22.0076815166213	8.29150950778613	10.8442168520592	6.46366312710479	2.11357624151755	0.904467167346914	3.63161955445262	0.0	4.93344219280049	2.73960670871409	3.64905732872782	0.910339137591969	14.5443402925901	4.76024461635881	8.03454742226535	1.14886393342978	lengthScaledTPM
ENSMUSG00000000326	Comt	4147.1975373276	4036.21014930006	8315.09826457331	47.4621937305348	3253.86147371172	1069.62740231709	5020.36909337408	2234.9359019709	5987.26173604568	2745.33815044348	4408.02711870163	2518.02713690943	3455.18475059133	2760.83521795219	3837.48052860196	3949.12620753008	4031.72337329069	3441.01192002475	3703.44400440199	3734.73792681348	2572.61918436846	2252.61248144327	2511.65861969303	2233.86228710464	2048.1823256475	1827.80181533882	3530.68517854285	2877.15069299208	2811.70263669506	3465.05977371558	4241.28638995258	3137.06209149507	lengthScaledTPM
ENSMUSG00000000339	Rtca	690.665086091484	442.701260569763	2967.72751282732	5.49587575807408	407.965315569841	96.3221630375862	412.704337475084	247.340020921877	1356.41775517441	510.885904103662	669.050197233706	230.097955177243	714.77365782841	546.439454117183	949.658882414234	1235.91594868167	1288.36832386225	887.42333711675	893.564904593439	932.835641245219	1179.43419917003	982.588415632811	1045.94242524367	961.252926446818	819.896257962744	959.216063024144	1073.20953080523	1082.26871194354	933.631876885037	1142.11121543082	1118.01316311008	1874.80615223525	lengthScaledTPM
ENSMUSG00000000340	Dbt	505.729561249804	308.818435492203	604.169923738546	2.81030462359397	692.312831484889	24.0213524336569	648.081483169516	73.6522808616459	350.441624013126	341.023631456112	272.800188268485	418.678372857288	241.493392537285	191.650826306791	282.936316221586	271.113386677352	424.380730389243	404.745092538852	377.278283495029	446.133306392287	1155.36308018002	976.292571214109	996.249357130744	1137.8676340404	1391.29094920926	1219.4656507369	1128.74999521528	1806.13108006072	890.612141045873	875.4507741745	656.878012032613	627.605941490647	lengthScaledTPM
ENSMUSG00000000346	Dazap2	4902.09989540004	3361.90954972907	9074.08717599132	137.540934789264	2706.5581451586	2284.95596061329	4014.3401651612	5457.0238492642	5382.81079728133	4601.54988117353	5159.14282860997	2263.56133264668	3530.64616532367	2232.52776724122	4528.32814402362	3850.80461615844	4755.86485205061	4395.81719432452	3945.48094734685	4155.01309594536	8666.0080012387	8049.10289546319	8237.44611948653	8997.9207278478	8698.20356803037	8421.0980564853	5654.66312572098	8265.82215429676	6726.16090419592	11342.8593153854	11095.6944021007	6381.4628107147	lengthScaledTPM
ENSMUSG00000000355	Mcts1	997.875956006415	573.289142163004	2273.83195410726	0.788650582263041	807.631753042922	71.1666432863871	1132.07693543255	203.357682091728	1200.76664130871	696.766463399303	862.749528035703	458.508630250898	445.365378255713	313.069962097239	454.188998465762	671.485625162945	555.782242146019	304.404077456461	301.63826886213	352.392155574904	384.245092919672	328.866307943726	361.00010718526	814.8321074437	624.923674923088	625.232212528975	699.294005562088	549.432844153188	678.230606618601	227.308061622522	265.436100207865	431.024554802387	lengthScaledTPM
ENSMUSG00000000359	Rem1	0.0	0.0	0.0	0.0	0.0	0.0	0.0	0.0	1.06977324466498	0.0	0.0	0.0	10.4542518236979	0.0	3.71208864561706	4.85822079252339	48.4386354985489	7.44486428249087	14.848266080067	9.3195987140916	0.0	1.07225599170556	0.0	6.63872428258444	2.81636456473956	4.70296263257526	73.6404805385666	0.941132457254635	58.9321095713271	0.0	2.18294532067825	0.0	lengthScaledTPM
ENSMUSG00000000365	Rnf17	17.8697379918331	155.778797286009	93.3024131543295	0.0	1.69112990622374	11.7935827532845	89.5766787050693	1.83921376101328	15.4380751233014	24.1564506093966	18.5410255170041	73.0084397417597	89.6597461323859	15.3156671870645	20.1630307757609	12.469206618289	8.7894904844995	7.53142433389289	7.01709242083185	16.3644471873176	7.49487083825041	20.2370081515613	2.77648998582667	12.9840434698913	13.230467164282	2.76865991367132	1.85759427014688	4.60375680503452	1.859483241615	0.885849919308551	18.4623749646292	5.12494560409793	lengthScaledTPM
ENSMUSG00000000374	Trappc10	534.277307691716	234.281074976941	1557.29104725136	23.5012592766213	416.357269079557	143.942931747824	403.054323469417	476.135766728452	1010.51532886097	403.65357109025	599.597983755163	356.09317901136	673.307548564744	489.521600624443	1510.0008529392	960.325637474047	1187.43565111563	1688.35149562432	1361.25421484577	1626.65191967497	2830.71412958695	2883.55069803551	2831.70933655659	1940.68200951081	2977.56039188615	2939.18878914234	2815.76130565678	3070.94558967459	2349.09733681116	3174.69385962099	2360.28533765985	1077.29823745667	lengthScaledTPM
ENSMUSG00000000378	Ccm2	2363.19936432962	1417.21154858875	5225.72337215235	16.4298430886811	1240.50592711529	397.45062796412	2808.54236276513	965.932578551241	2461.73141093975	1285.3839039581	1632.76608355738	883.926480485942	1023.97288745685	836.030148862961	1802.29197749101	1931.09377870062	1789.03723697738	1497.32955435041	1729.74352036987	1635.29438402909	994.818874132141	914.48507961016	936.086299198525	729.248011986225	849.639764596017	790.480929519721	912.512834145664	937.043476093565	1016.76119869048	960.261443555269	961.809590185207	754.523725982267	lengthScaledTPM
ENSMUSG00000000381	Wap	0.0	0.0	0.0	0.0	0.0	0.0	0.0	0.0	0.0	0.0	0.0	0.0	0.0	0.0	0.0	0.0	0.0	0.0	0.0	0.0	0.0	0.0	0.0	0.0	0.0	0.0	0.0	0.0	0.0	0.0	0.0	0.0	lengthScaledTPM
ENSMUSG00000000384	Tbrg4	1054.01156969263	390.563271011919	2416.92154695554	11.803432229406	727.491315355574	116.000553380372	529.14323632133	345.633493653584	1232.85662220481	771.85367313744	638.375309109124	609.686488713487	681.59895926304	674.06419530932	895.477060092711	932.343181144659	1022.76672522643	1029.50414070832	1183.84218900046	1046.94451677491	1093.45835473048	1114.83877310654	1151.23819759612	947.717591556591	915.301826283635	897.652703166994	829.922969089469	1049.98611626562	1048.84027822469	2027.8177460025	1800.6298826878	1137.24067221472	lengthScaledTPM
ENSMUSG00000000385	Tmprss2	0.0	0.0	0.0	0.0	0.0	0.68171342956744	0.0	0.0	0.0	0.0	1.17354714778411	0.0	0.0	0.0	0.0	2.47151998421568	64.2501345431216	0.0	1.95139622109617	0.704668047256142	1.93265389954858	3.6255720385348	4.15172320390183	1.26444242956669	0.0	0.0	2.08217391613942	0.0	11.2929898061094	0.0	0.0	0.0	lengthScaledTPM
ENSMUSG00000000386	Mx1	11.5545520272738	20.0412707251311	9.17391971377314	2.72186325747207	7.03276211666082	71.5790736823596	5.32781743010561	6.57247877107254	9.16378364063029	5.33218717602858	15.3297813624518	28.6754546978946	44.9367635456275	38.5662539195554	3.84222579884041	3.6423595097056	52.9302131557061	31.7857943486692	35.6857075788535	31.4795809265553	144.546114312634	206.792253691622	167.87169821846	370.379284810533	682.325707580213	462.314012542217	277.020301459026	479.614468027514	295.693914753018	44.0064517279883	50.2341251879686	56.2918933274423	lengthScaledTPM
ENSMUSG00000000392	Fap	2.14344634864429	0.0	7.30780482282568	0.0	0.0	5.41905674423811	0.0	1.78412829097536	3.68342495999721	0.0	2.17467924218564	0.0	652.508044813847	753.648580137887	265.142563302877	295.06807690229	848.639605897956	849.305266847087	1029.50818796659	1051.64235654664	25.9791948196952	19.623115244753	38.6881945507102	10.9157578523382	8.58260550620279	21.9543897976523	10.7882668353575	3.78327286601867	77.5489222567455	8.26974535448853	9.35305399579069	24.7709472712087	lengthScaledTPM
ENSMUSG00000000394	Gcg	0.0	0.0	0.0	0.0	0.0	0.0	0.0	0.0	0.0	0.0	0.0	0.0	1.36308438711453	0.0	0.0	0.0	0.0	0.0	0.0	0.0	0.0	0.0	0.0	0.0	0.0	0.0	0.0	0.0	0.0	1.54776701033144	1.20552651956285	4.07626973489242	lengthScaledTPM
ENSMUSG00000000399	Ndufa9	1821.34983083381	876.162852946288	4062.46843701884	4.51388445652747	924.420394950996	135.066162233866	1362.19343212568	349.816080045846	2402.14034836744	1501.01491585653	1092.74654455682	953.986072683206	1485.72769559489	1228.26774954843	1442.82155987317	1926.98291752869	1993.88539597138	1171.49338823883	1386.13024642711	1395.92041046485	1653.90391593864	1316.14155185239	1406.21228171593	2726.23405046285	2301.86898573538	2505.8853791637	1912.36246869233	1869.24836705856	2026.24799815425	1329.56146953924	1591.73432876312	2981.73684983894	lengthScaledTPM
ENSMUSG00000000402	Egfl6	0.0	0.0	0.0	0.0	0.0	0.0	0.0	0.0	0.0	0.0	0.0	0.0	3797.54464434207	3764.33713224843	194.88980521899	129.278465289622	935.831903962754	2183.8334326359	1972.97653447773	2186.06199868733	157.67485383492	133.922875824206	139.452631726586	18.3416650016533	19.0368240452863	149.625779029201	29.3447589071909	5.0077048675188	3191.40082547205	3.86725189416596	0.0	2.85837758658481	lengthScaledTPM
ENSMUSG00000000409	Lck	0.0	0.0	10.235458471148	0.0	0.0	0.581803182784846	3.92674765603361	2.60494857182112	10.2561387667525	5.65810519731584	5.13510405594402	5.73759573981805	59.5280553053466	34.9363523033188	9.08401949823316	8.31154373392176	91.9105821947785	68.0594768643267	99.9592019509571	90.4698870101255	8.30667686565061	11.3738487478627	11.9638616126155	7.94105166490909	12.3776411114527	15.0778670275632	28.838068109302	22.3788494138331	13.7187816540042	18.7891425230878	35.9322167239649	14.7560799431696	lengthScaledTPM
ENSMUSG00000000411	Tssk3	0.0	0.0	0.0	0.0	0.0	0.0	0.0	0.0	0.0	0.0	0.0	0.0	0.0	0.0	0.0	0.0	0.0	0.0	0.0	0.0	0.0	0.978790657249368	2.959606014511	0.0	0.0	0.0	0.0	0.0	0.0	0.0	1.00488302847673	0.0	lengthScaledTPM
ENSMUSG00000000416	Cttnbp2	0.0	0.0	0.0	0.0	0.0	0.0	0.0	0.0	0.0	0.0	0.0	0.0	277.477284247225	358.887655168281	117.675215376915	59.0614839719873	185.660020219808	334.193319577217	242.205129086108	289.877259569068	626.60839894551	751.457315419504	607.464933105477	464.092591090018	469.746114266868	786.109566777748	321.871698136513	453.77444689578	439.928128242526	383.644733256691	278.72155655135	145.483063891543	lengthScaledTPM
ENSMUSG00000000420	Galnt1	3291.7222100417	1915.50182155091	4366.19832686872	27.0429558659255	2132.73371798596	542.826243608179	2887.72327962716	1197.97145753193	2906.32421431016	2405.38396263911	2858.70022776675	2166.95111803221	1620.6084446154	1169.90075251778	2279.38112583899	2223.459809998	2898.97447889154	2336.45629371707	2197.83145280078	2407.88443588244	4779.69418665466	4368.29071003098	4350.29985056708	3808.04941024957	4045.07389232284	3651.89621748948	6226.05640630585	5525.38949651081	3278.93931659277	3141.96780297749	2952.00669817438	2388.64178748639	lengthScaledTPM
ENSMUSG00000000435	Myf5	0.0	0.0	0.0	0.0	0.0	0.984730573264575	0.0	0.0	0.0	0.0	0.0	0.0	0.0	2.84621648698622	0.0	1.00477976724763	11.9107236691447	0.0	0.0	0.0	0.0	0.0	0.0	0.0	0.0	0.0	0.0	0.0	0.0	0.0	0.0	0.0	lengthScaledTPM
ENSMUSG00000000439	Mkrn2	303.963838317668	161.760441798312	713.459941624745	6.02201761509438	233.236450829518	134.813151756051	368.563118595112	304.628044771738	409.7847546163	245.007085617486	397.752561598563	114.86398035257	515.786272543821	432.708987799731	947.139503947853	574.230663308432	989.419154489289	1540.63055905702	1353.29664894152	1205.0410160484	1852.79163690625	1495.07378039183	1439.49985645031	840.974717373959	976.609377101403	791.465229126286	939.618940805372	1333.86817397658	836.032426418135	1477.33244611965	672.160839760225	556.329366347485	lengthScaledTPM
ENSMUSG00000000440	Pparg	24.2048572941897	0.0	0.0	0.0	1.00362885338554	3.11419336053703	0.0	0.0	0.0	3.02759287323833	7.18984006682951	0.0	50.9808599905225	75.7137549758877	45.5605507527663	50.4527105277519	144.077436597698	64.995063096169	60.3583073989026	63.1430801118733	419.209955470515	438.075665126076	455.905036400912	132.383943417361	81.5952552797382	94.2204906179558	75.2977999289727	94.8472190494118	102.187240080583	125.764906065344	109.872268400492	179.969947811142	lengthScaledTPM
ENSMUSG00000000441	Raf1	2976.29947043302	1387.88898823196	2559.30544278174	19.7374466524648	1844.83359810644	245.625755598129	3680.11306314218	620.676982932183	2310.4605459778	2225.28644136904	2954.36718684446	2108.66541308715	1079.03412483115	1189.52686568503	1276.47396365534	993.515365842203	1913.48459425123	1732.3197508402	1830.19429659878	1797.92554604691	1631.59898379033	1622.39122121596	1584.53246240609	1812.17782666131	2184.57836551076	2127.67243137328	1926.10622853716	2257.76582077845	2561.20696902017	1710.7761864879	1746.33766585167	1377.88459284857	lengthScaledTPM
ENSMUSG00000000486	Septin1	764.952649511153	221.367370758259	140.073469128406	7.11174167481773	195.474264748655	39.7544373271961	477.859396752977	85.3408767509706	137.317982885252	339.127952742654	473.452123143629	266.877803236076	93.5519136796288	95.0241509331234	37.6960611419783	67.1985912122936	64.7735897928359	46.0498561066762	56.9816968849398	55.7071312853054	281.694168619907	192.984122549308	225.923132403971	139.44237468526	103.565017883405	123.197604729366	73.7048577438409	189.078292891036	105.933469348757	222.742587242256	253.061216735738	488.252146800552	lengthScaledTPM
ENSMUSG00000000489	Pdgfb	10.7582909227698	0.0	0.925190593010277	0.0	0.0	1.31076503887615	0.0	0.0	0.0	0.896871050353325	0.0	0.0	29.9751387197114	28.0297085999501	23.3186301747519	30.6040517148134	133.628811209165	47.588247986449	30.0259970459924	34.5996121219018	0.959603321361391	2.86397430034878	0.0	13.7094879720334	0.962082886292682	4.82149099910771	246.499058866979	742.783428555647	62.5880721304035	288.122976180359	265.398856823978	165.95631154332	lengthScaledTPM
ENSMUSG00000000530	Acvrl1	3.08770007235222	0.0	3.82149954278166	0.0	6.11949777410621	1.56340730773623	0.0	0.0	4.76897647116733	8.33929681559119	0.0	0.0	1542.56113079385	975.363406171399	2019.10550248772	1943.66586802912	960.635179875665	1521.363798866	1768.30039661152	1659.78054505324	952.305840468951	893.708499270199	962.593206824248	1058.85375432841	754.096846898034	572.508732062669	2113.22976363692	1055.31419459178	2247.71854705937	1167.87503143022	1279.74202541292	1028.00981807248	lengthScaledTPM
ENSMUSG00000000531	Tamalin	85.9774312543918	29.5968162494151	288.66081266005	2.93738858706258	59.2313636260152	8.69138637184114	123.946816817561	35.126192694391	72.2014157982643	104.450119048954	38.8690850260412	49.1602116897989	656.073150862561	490.434265143503	698.127312623016	706.937394951228	898.643200247763	812.171411597017	987.428436437471	832.245975495888	567.680234762299	571.74542353807	512.323264302143	644.291612116673	592.019929332241	481.582490824789	708.45585369895	884.848390657585	1016.3701007719	880.798348849671	1148.71448038564	538.875942458752	lengthScaledTPM
ENSMUSG00000000532	Acvr1b	1073.90108349193	819.459579779274	1180.75607066654	13.9182981099878	729.325961142808	208.841603178244	1598.76020538283	715.214220289085	1006.21757789593	490.974514696436	1248.17365574009	510.656335813662	872.232680654352	602.784215489542	718.096622518821	560.279564643447	634.470871671095	603.56370378764	516.587926077878	591.453909613759	640.309008748416	636.679222235266	592.716512443563	847.423129138203	1086.25466109814	855.444818104218	1094.49345611486	1195.21753453685	1140.54860359655	942.54797723683	871.877118870263	444.167409602307	lengthScaledTPM
ENSMUSG00000000538	Tom1l2	619.400829014396	365.144815790162	1416.16017435839	15.3955863279442	446.277484549079	352.492090873031	529.855529881605	938.798731960723	946.302675216063	471.029926584268	945.776227247267	265.840635723947	1266.86573816895	900.164825391514	2590.01795060956	2349.48452125393	2627.67980808786	3285.67490552928	3132.15703079246	3068.81662731586	5305.27283496178	4747.51430577794	4944.27381758052	6673.05136485833	5864.55850774302	5145.73060166232	5644.60672878475	5630.71593946023	4546.53303921575	5230.56987464745	5164.43657510354	4701.22394786974	lengthScaledTPM
ENSMUSG00000000544	Gpa33	0.0	0.0	0.0	0.0	0.0	0.0	0.0	0.0	0.0	0.0	0.0	0.0	0.0	0.0	0.0	0.0	23.9569412243427	0.0	0.0	1.02802565737575	4.05446495121891	0.0	0.0	0.0	0.0	0.0	0.0	0.0	0.0	0.988549190971961	1.00326158558042	0.0	lengthScaledTPM
ENSMUSG00000000552	Zfp385a	262.474980738254	30.2606986426413	126.929423645406	0.0	175.078651271218	37.4670256199923	56.2691539363483	44.3981850348907	39.0500460825443	278.790597930452	132.202189177178	163.459590203	1716.92100001254	1012.54096181277	3039.81440554216	3027.76907751205	2727.62046105234	3153.2251768742	3638.62322734904	3374.43517526968	1290.25181652794	1270.91285583613	1318.54749606834	476.788135995095	445.616772724725	341.871709606769	1665.22143676102	401.094789161841	1356.69984923673	1709.68288562815	2086.87278192031	2342.28467454412	lengthScaledTPM
ENSMUSG00000000555	Itga5	1238.92445048965	920.38985718862	2312.61181012545	11.4230952632686	1184.12108683371	441.44734527037	1232.46755235623	1166.41550633676	1814.96766857761	765.36820041573	1220.62951215297	562.295214655552	7964.82219295681	6461.84622075862	15079.1202295427	13513.7799190655	8889.54946936085	7412.25193706814	7448.45121854257	7545.30598564911	3340.25872928421	3301.24348439409	3437.2225970043	4302.46472077394	3968.93431077892	3355.83368076948	5467.16007991465	3374.5907721394	6808.72249659426	5285.71439897889	5468.40186883075	4139.59042178335	lengthScaledTPM
ENSMUSG00000000560	Gabra2	26.2860517278897	338.276219400375	33.2747903424339	0.0	65.4353222832354	1.71252304997318	61.791422562089	1.08785124481296	27.7372396744847	21.1471218670355	33.4586479653316	79.8517122197332	9.58627632437936	12.7709548347172	1.44563532350897	5.3326272337797	3.51331577981151	13.6450079894446	6.47301655305053	5.79407589325077	16.3755895606161	6.3870380968827	14.0565654883782	11.2213420859912	10.1035233907677	1.98953921031447	33.5162975494028	5.55606167383725	5.53074528342717	12.4491251727703	7.86905283748172	2.11396430279078	lengthScaledTPM
ENSMUSG00000000561	Wdr77	785.524078845789	309.965987199307	1876.79397997579	12.6080555521818	362.938125503541	208.322756167699	439.507188820856	539.489346503356	831.081034093858	599.885613859077	406.194628025788	324.978629234976	1259.70510802593	1087.31579553153	2368.91336884766	2024.14906622394	1967.78969346202	2231.83058725495	2043.29014005191	2106.11758117033	2023.7021595938	1521.93828708486	1679.84318994297	1153.45065851312	1665.00084538519	1557.47011006482	1710.52389079074	1413.89752298456	1468.02549251186	1829.97196439048	1705.47609801881	1066.21778625553	lengthScaledTPM
ENSMUSG00000000562	Adora3	5082.40599319707	3516.31919091101	11717.5027699571	61.2372929419286	3864.60237109905	1902.30913997788	4076.81356034464	3308.50520849222	6526.6415328499	4084.58457020648	3762.45444600634	2351.10820464586	8.66461545501832	2.09266445515649	0.0	3.90626468668022	7.41008634666233	0.0	0.839602296157773	2.98373595506309	1.02803570678236	0.0	5.12814057278712	0.0	0.0	1.05017953189842	0.0	0.0	0.0	7.20979220353933	7.20282670854072	0.0	lengthScaledTPM
ENSMUSG00000000563	Atp5pb	9309.17132729861	4282.0833227502	21279.0070288239	43.4601783597396	5328.52351706436	1140.45398829118	5433.47523454062	2256.5391594576	10844.9146941244	7089.01874322302	5982.00883791221	3434.65045089454	3438.35960332555	2256.80347490619	3439.91100944971	4180.35957641251	4833.36127861417	2820.34281031403	3389.32220166595	3161.23365509816	3296.93285827632	2508.18301047361	2773.13890778111	4833.35687144858	3874.57026509003	4007.7417254094	4829.20924357589	4238.93941720061	4743.12371391627	2669.35551396958	3358.73942744305	6400.588584268	lengthScaledTPM
ENSMUSG00000000567	Sox9	0.0	0.0	0.94870507267088	0.0	0.0	0.0	0.0	0.0	0.0	0.0	0.0	0.0	821.453039325603	623.332436659849	783.796492757811	777.115932267133	1766.01315112946	882.588736324935	758.38987620818	785.842086187153	664.023626413466	707.438797785327	654.369212548005	386.997685733723	125.442972125064	546.931475198219	250.118634194342	164.003007809264	161.887037793326	805.341032267458	924.71720355599	782.210318394804	lengthScaledTPM
ENSMUSG00000000568	Hnrnpd	4085.17918081236	905.321271696842	6007.76550634825	10.8413527756682	1770.8778528756	442.577976023179	1719.77682370476	936.974928805927	3301.51147732881	3194.25419146583	1831.24024939952	1581.43399298681	3304.097152668	2578.63820997268	1869.17736037462	1894.57058007014	4168.99291069541	2178.61000418374	2630.64653299936	2624.25970600486	2002.00589190664	1776.80492772126	1793.68445303037	3003.30900468445	2589.68907300876	2779.74322486391	2011.77826768266	2597.57149393201	2311.40320703899	2526.82013506402	2554.84879198545	2175.0517939914	lengthScaledTPM
ENSMUSG00000000579	Dynlt1c	326.236643020429	101.318544862398	1108.61392003527	10.2011898811402	349.79728825385	44.9105067715866	474.5844898329	150.189083955741	343.75541173367	233.310162598366	416.213217747074	136.648102464184	88.0345493930675	74.7934559371424	49.3932535438861	35.8430702132401	54.8649238988886	34.7755343716601	65.6621895026094	57.9843858230812	52.6859495228291	125.714625867555	134.38986590127	758.574002920231	1038.75231765805	750.146537407083	529.061411459396	1101.15914733101	793.678848585837	150.809232550561	190.217520245212	157.27633890716	lengthScaledTPM
ENSMUSG00000000581	C1d	474.460628510426	741.391009971162	1689.88131156401	1.03083293725725	433.372466823471	49.1291357221668	541.64148292544	211.900842885553	936.549325371372	603.614341928801	608.819887731755	523.775308254379	472.133205809129	414.242360273757	567.865003228821	502.984346979861	890.868515825991	499.821115855252	755.197338107192	633.216213852463	712.982527383233	691.234718678935	781.918726775296	1425.71034447535	1237.50341215883	1183.60443023307	2186.52543773097	1782.3803108006	2273.71377321097	703.187751638213	783.032355437621	757.445551389768	lengthScaledTPM
ENSMUSG00000000594	Gm2a	20145.8545030376	21951.0465028949	53679.5589833515	320.673036811919	17110.2053079899	6116.81115612652	28625.8827259801	13116.3104984751	18616.8210533866	18186.9508487187	8944.30565418301	12232.4082171146	2470.54099451215	1909.72135064255	1802.60658809517	1824.03414493202	3584.61620355802	3072.09186179434	3308.19086687839	3136.0434756382	6374.70380886439	6338.82235906881	6496.21367518006	4606.10292734426	4198.13636738047	3645.39516558561	2792.5063475837	3307.36145879569	3351.09233723994	3443.34819810034	3752.49560040497	4232.97681011658	lengthScaledTPM
ENSMUSG00000000600	Krit1	1311.61758758103	924.895351988718	2402.91432972382	12.3724023146602	1273.71792077955	260.743411525488	1269.30812776848	669.916337831896	1450.61267794133	722.07544014775	1076.48105609443	716.438975692119	1445.74260595889	1020.9297568551	1370.18508110533	1145.54590395843	1276.372593568	1460.80184511523	1348.00667414428	1496.5386547523	1531.62243056384	1538.16140199754	1408.67673175658	1279.63329643096	1654.53180230126	1501.61263617348	1972.50547857404	1857.03975745787	1774.73668833301	1682.20994124209	1460.81727917042	1441.50797935541	lengthScaledTPM
ENSMUSG00000000605	Clcn4	1215.87995857334	1011.18914278485	2144.52711106616	14.6634266320561	1135.05141097035	404.245179411443	1392.32690842948	929.890631732142	1575.91114175788	874.342337148144	1340.73830455866	726.173252038532	2414.03421424673	1902.76522882722	2417.95413544807	2483.12961955771	2787.49917028624	2500.33721314804	2460.1667997604	2468.61850201058	3830.87425026317	3791.26092606109	3959.75146042111	4666.96451799182	4240.42565542973	4450.35405887909	3342.72702261383	4002.17315609823	2956.25240623868	2578.16695924261	2515.02513150591	3313.40497091171	lengthScaledTPM
ENSMUSG00000000606	Vmn2r88	0.0	0.0	0.955024453621122	0.0	1.82953187248692	1.96304173105253	0.0	3.65431062363813	0.0	0.0	0.0	0.0	5.48755695366212	4.69340681133443	4.0486703258983	0.994811596311837	0.0	3.03224799079661	4.03316138764242	2.02936556986459	1.94481470207605	4.94901764767851	3.99010440606033	1.04802063809463	3.97554629462065	1.99482767567693	0.0	0.0	4.72645200416239	2.87430642587555	1.94869478346458	6.69389225571709	lengthScaledTPM
ENSMUSG00000000617	Grm6	965.808728735239	99.3653997683903	1164.50216158221	2.6826053471583	201.9265672799	33.3666981286644	400.803132746203	145.550507108642	858.276849140951	474.045999722837	290.647243374245	216.416052305376	0.850621683838333	0.0	0.0	0.0	0.0	0.0	0.0	0.0	0.0	0.0	0.897507165387184	0.0	0.0	0.0	0.0	0.0	0.0	0.0	0.880610263034438	0.0	lengthScaledTPM
ENSMUSG00000000627	Sema4f	35.4120118593165	118.367884360541	28.303109054619	0.950695979825337	24.4960840117978	19.6898305017192	31.0175913724569	49.1957371744686	33.8028048837005	29.2671654589656	70.0673477338684	5.29660553439605	41.0563460164971	37.7810597857398	30.9552265740442	32.3166679065475	268.177425735962	55.2044640969857	63.579460561009	62.0773076701512	965.978193684076	943.842448445706	1175.51956867577	1721.53847592563	1475.27629785143	1378.83890809358	621.314765038717	1673.79728744045	402.125830629863	527.907256938455	676.409281464916	629.701615521778	lengthScaledTPM
ENSMUSG00000000628	Hk2	4652.16245009636	740.062932038741	2365.84682411871	8.23077231925808	1127.01287306989	129.877998300515	4338.87550347144	274.66953839244	1770.93479850455	14701.3179288449	2862.92453024386	6557.63541869214	475.515658175986	714.094706443816	954.277584288187	1409.3606208716	949.127904733393	478.11022388216	477.808768254728	430.198934512069	1558.11675806744	1665.87346926493	1530.25255600031	921.852663423021	969.612940612669	1127.30919838256	802.185277399083	1043.6814945767	1053.86259713961	683.810910021649	823.909110605792	881.644714446422	lengthScaledTPM
ENSMUSG00000000631	Myo18a	2051.83872746335	1443.57865477162	5062.38235560862	21.5877247661417	998.033852776003	484.866917760642	1071.4181726891	1483.59225339849	2325.87132987416	1381.78257141989	1347.24806273063	1002.94262714438	1138.0735426853	1021.781780988	917.14727755359	1277.63960873959	3328.95757954365	2337.71640482076	1897.82994954807	1738.85761315764	4569.6818066468	3410.56514287143	3779.51691519256	4693.6931143627	3879.69552625513	2779.01463842904	2820.05518952624	4808.368171555	2264.57630855498	5387.26928931616	5381.33980338203	6137.32835890412	lengthScaledTPM
ENSMUSG00000000632	Sez6	0.0	0.0	0.0	0.0	0.0	1.32690065044808	0.0	0.0	0.0	0.0	0.0	0.0	108.537158100265	196.601439204322	0.0	0.0	45.0668173917017	9.69485926491894	13.178879379751	24.589467675728	3.65893606635977	5.24798478131171	2.26396092377927	0.870405887825568	4.66059384347112	1.82609710250684	0.0	0.0	0.0	0.0	0.0	0.0	lengthScaledTPM
ENSMUSG00000000673	Haao	37.1794132023284	0.0	4.67827058018974	0.0	18.8981423473291	11.4765331929945	32.3714515195508	23.8082289418278	1.87052807297174	21.0330578010548	118.936882133129	17.1283693165854	11.2464996847244	2.74784618547469	0.492199692886602	0.0	4.0520920214287	0.0	4.17261674177547	0.0	4.90892792670644	11.8507302159446	8.34293246783539	0.49561350733564	0.0	4.80624475909251	3.18687105722488	0.0	1.25099185034207	1.35171645505254	6.69370105207133	0.464663367136095	lengthScaledTPM
ENSMUSG00000000682	Cd52	504.320423429215	50.2240422642318	43.1891486575951	13.8915453297256	162.943087748561	149.936643679818	365.359121454634	260.920393697951	164.911909580878	196.445797035657	590.018378812098	121.372990478649	63.108859417003	83.2209152876113	0.904572005401539	1.85683151898501	213.897172951046	8.05616976144367	5.55527190138742	15.573066618064	0.0	0.897840301297346	1.8386557015647	0.0	0.0	0.0	0.0	0.0	0.0	1.08192243279294	1.07311599188892	0.0	lengthScaledTPM
ENSMUSG00000000686	Abhd15	166.573510067245	284.462767485529	641.138467868339	10.9439823677353	201.730110913342	117.729480992621	274.233461655424	431.642768221223	868.380281395978	151.436927695148	471.74918203057	93.7495229700196	6.63123143139257	9.51433651677391	5.57576846537283	12.8109434794615	22.6208915109022	17.7191224345786	12.0464084703581	21.8756579892633	49.0892725081191	52.0468479836003	39.7875444197574	51.5993832871604	54.4349203904373	61.9549598519738	57.7728152650633	54.4170410626146	38.2442074370936	53.0010023998955	25.3171804157408	3.50776167024785	lengthScaledTPM
ENSMUSG00000000690	Hoxb6	3.2265366776912	0.0	1.66684757319334	0.0	0.0	2.49606174234996	0.804148270217968	7.56659261477771	8.30830554833378	0.806449421284223	4.90969527350459	0.0	482.230648922943	348.860472177764	773.089122893444	1124.49201504718	337.151617838602	415.395776528795	487.948565914118	510.223831250206	0.0	6.76282882237624	0.0	18.0534330265761	45.6873220188242	0.86560199196546	84.3415688733304	63.1398915992416	28.3430517075823	20.8875725815402	23.7701764301814	31.9840457640679	lengthScaledTPM
ENSMUSG00000000693	Loxl3	81.8348640603062	134.122913032321	102.336734257724	1.17796506204721	102.721838862352	28.0279493136812	218.713843055052	81.082470152888	92.7244871662736	22.9251528740524	112.259695059169	77.4986863863174	3637.41532698217	2396.18379930239	7445.73446693864	7011.49283317664	3679.13846228153	1843.15034488519	2079.43157777299	2225.23323628645	2374.32870876211	2234.10811890783	2558.49285785999	2464.97281329462	2076.80270590223	1887.61239402759	4299.1675886041	2595.32610747874	4936.63051960937	1291.78859311932	1491.69681596564	1640.69304397253	lengthScaledTPM
ENSMUSG00000000701	Tcl1b5	0.0	0.0	0.0	0.0	0.0	0.0	0.0	0.0	0.0	0.0	0.0	0.0	0.0	0.0	0.0	0.0	0.0	0.0	0.0	0.0	0.0	0.0	0.0	0.0	0.0	0.0	0.0	0.0	1.99125587831557	0.0	3.86228591582961	0.0	lengthScaledTPM
ENSMUSG00000000706	Btn1a1	0.0	0.0	0.0	0.0	0.0	0.0	0.0	0.0	0.0	0.839249380430879	0.0	0.0	15.3416633220465	0.848717650974382	2.7369754498644	0.897168773956761	1.77558089545878	0.0	0.0	6.45171093706174	0.900372214420479	0.0	0.899331635570575	0.0	0.900114089933994	0.0	0.0	0.0	0.909580737959498	4.3375589866692	7.05399663847288	4.30689967488476	lengthScaledTPM
ENSMUSG00000000708	Kat2b	610.967313433073	342.785028190119	1475.39239551509	17.7755682653114	565.599687918969	280.026859130217	577.476363631143	482.500902279688	879.691140043188	489.566965612441	874.67837928593	527.464640835989	936.137784933696	548.868617111572	432.320671733739	293.688885884096	906.693561607705	1147.00016952915	741.98062777088	820.526732222363	4409.69907318006	4646.62334692381	3928.82556983879	2672.65322765547	3094.38810167662	2936.38602575559	1803.51790001652	3075.78443686709	1320.75967876291	2083.07462798318	1932.80120231566	1577.91736545177	lengthScaledTPM
ENSMUSG00000000711	Rab5b	1356.80222935587	958.030146341058	2730.11635979274	46.1502039588808	1025.83426439554	733.182872075287	1421.9827090505	1835.27644040367	1931.71606237017	936.050650643621	1527.18246560937	811.810595470567	1596.14821922411	1181.51250445788	4769.68063114368	3951.65525512073	3535.22172009325	4810.26488043729	4196.00267043069	4455.35813197644	21567.1785033773	21832.466955728	21244.5564355021	15203.5138527794	16577.9894806705	16803.2185677004	10707.7677920561	13604.7105206648	8476.35949636259	14874.9023250055	14691.0087994312	9824.13265969988	lengthScaledTPM
ENSMUSG00000000724	Cryba1	0.0	0.0	0.0	0.0	0.0	0.0	0.0	0.0	0.0	0.0	0.0	0.0	0.0	0.0	0.0	0.0	0.0	0.0	0.0	0.0	0.0	0.0	1.00965171615264	0.0	0.0	0.0	0.0	0.0	0.0	0.0	0.0	0.95919994754728	lengthScaledTPM
ENSMUSG00000000730	Dnmt3l	1.66477892871152	0.0	0.0	0.0	0.0	3.28035385322025	0.0	0.83067432190326	0.0	6.59395038436426	0.843977981869464	0.0	1.60815949376582	0.0	12.2793585043917	12.0997503602246	6.67153937841902	1.07372057787548	4.482540196549	1.71375480362064	4.79695624324659	0.0	0.0	6.90477899274106	5.47602182959132	0.0	27.6288807519116	10.0262337433749	27.1712616854036	0.0	11.3755886720624	4.00967426416467	lengthScaledTPM
ENSMUSG00000000731	Aire	0.0	0.0	0.0	0.0	0.0	0.0	0.0	0.0	0.0	0.0	0.0	0.0	2.02937548192506	0.0	0.0	0.0	4.22659166809083	0.0	0.0	0.0	0.0	0.0	0.0	1.43637248014199	0.0	0.0	0.0	0.0	1.42790120548928	0.0	0.0	0.0	lengthScaledTPM
ENSMUSG00000000732	Icosl	191.673007520141	36.9110757003852	494.329778697035	1.03050784979086	85.2427357110452	7.64058451744722	72.9950189825663	10.7969229541619	311.506740269747	199.835774493395	78.5146960532661	93.975499655202	117.918629312398	125.688428889318	50.7802069801779	32.1117871327424	76.3192601699897	74.4796092232598	80.989126557058	92.5341567936839	102.996320479607	125.210532955206	78.9175407199121	276.543253875864	186.084035832298	214.627504252425	252.016845187234	282.222192093827	273.064397781222	88.3262566974972	102.607250788101	101.97940804924	lengthScaledTPM
ENSMUSG00000000738	Spg7	1886.69248844461	1664.1593844249	3769.95443115069	14.2387628724961	1594.84135866844	165.979571990552	2099.16871815789	419.931644484993	2237.70812407519	1532.41206301818	1590.48555506485	1933.73107687727	1068.30726028251	1050.46448695948	1575.73842646182	2263.97333141616	1649.12513242448	1218.96125242649	1553.37341717086	1304.05768848511	2050.53039470631	2339.0436565477	2319.59300111421	1639.93868831371	1413.88278008808	1591.90633279428	2632.47507676652	2002.82387169873	2241.97422344075	973.98461918816	1318.44621434086	2498.73230355206	lengthScaledTPM
ENSMUSG00000000739	Sult5a1	15.3579160752332	3.18396326829899	3.87065126032368	0.0	13.0493024279454	1.62062626084818	17.2941749135017	1.57562844683361	20.3998303653411	12.9928970342564	13.6101880006013	18.8056395447616	98.4557150969403	72.6071135789029	16.7105284415908	4.77226384890325	98.7059420646145	62.6514163891926	54.7449834686721	46.4995548054722	5.58746093582395	10.6730105265924	8.01704613908814	5.00613868052396	3.66510644019119	3.17406808451458	67.4747848207816	37.9727014300809	170.274762286488	8.96815158199651	21.0366282755422	14.484731237312	lengthScaledTPM
ENSMUSG00000000740	Rpl13	54954.1853518318	29661.1825156132	89006.8900041472	46.4751022338568	32501.0532838926	2330.51306677368	44057.7722007712	3855.79243288368	55000.1071102509	45783.1584120285	53950.6092660571	29777.9271284626	19629.1594959582	13557.4015111007	10297.9243862041	5184.48391536586	19410.7908281941	9351.98452779859	12512.3940114231	11193.5083219894	2860.83691204085	2215.61582353556	2476.12710105689	13521.9448176052	11368.9000751451	10597.6028320734	15042.1670870996	16056.3661297003	18671.1944330408	8705.35962014425	12205.1747327106	23709.3793834412	lengthScaledTPM
ENSMUSG00000000743	Chmp1a	1905.85258324211	1110.36422294229	5304.88019672129	24.8414066270975	982.718825136186	456.495218955853	1520.74006444215	1152.34442800725	3221.9022130147	1567.27987400227	1939.77563517008	665.808965618963	1697.20639922625	1346.3919660539	3252.10994872551	3975.77522748493	3081.53060239699	2786.80154586819	3150.24721332061	2818.39946708484	3159.83445579149	2776.22659956531	2952.302540483	5037.98779088847	3980.15276486814	4218.36346387206	5118.47049985682	4497.9519000199	5497.98799989301	3403.24596350922	3849.71102657406	3441.90435634563	lengthScaledTPM
ENSMUSG00000000751	Rpa1	1550.92841226161	610.641174561461	5585.78122321104	12.6817029155585	756.996416008259	259.45871694271	927.522213501921	663.223161943577	2345.5375327179	869.370157725874	819.13423602338	805.295774010822	569.779978639221	360.712462522496	2079.17866416619	2104.73187721487	3101.15377131791	2469.42724442	2359.29499005797	2555.84773039173	7449.59236814923	7354.25430089831	7100.04223569489	6197.12849542227	6197.39796414255	7916.30248960598	3327.46142880777	5939.47424316073	2857.96869349229	2797.78336114536	2680.66089773935	2191.96435957901	lengthScaledTPM
ENSMUSG00000000753	Serpinf1	35.7709359022683	0.0	16.4682760768444	0.0	3.50475063265146	6.69020491738591	0.0	14.9875197103092	4.93077900344873	3.00942552249112	0.0	0.0	57747.5620100911	55446.7896717064	35345.4523960443	37650.5354376535	34071.6054222892	38293.5945075619	43894.4528403713	42361.2203976459	2694.28052632058	2027.57853114335	2596.10341112835	1402.89323689922	1033.76695335034	958.502929044355	3800.69067982655	1442.24421400973	18839.0467428983	494.071931065429	625.213065653787	520.954891034601	lengthScaledTPM
ENSMUSG00000000759	Tubgcp3	1762.7031653318	605.618803470862	1928.14652101677	22.3037614508499	1472.79669881146	243.160489706004	1723.65957630087	675.930102166339	1386.5767357754	1232.69749251592	1424.98881170545	755.986271964716	1200.2610728659	1178.62930051046	719.89222819249	797.28077858184	1288.52193802866	967.438868110603	871.998097541124	935.741943597515	1839.97254152569	1716.63813208415	1748.13821206551	1318.52911622264	1449.40774506915	1548.96777368484	1106.86010959227	1434.94624617038	1292.61274705034	1479.6708126179	1496.85411033243	1202.09777793075	lengthScaledTPM
ENSMUSG00000000766	Oprm1	0.0	0.0	0.0	0.0	0.0	0.0	0.0	0.0	0.0	0.0	0.0	0.0	0.0	4.62886569425208	0.0	0.0	0.0	0.0	0.0	0.0	0.0	0.0	0.0	0.0	0.0	0.0	0.0	0.0	0.0	0.970040499704121	0.0	0.0	lengthScaledTPM
ENSMUSG00000000776	Polr3d	251.061038995714	101.511994279182	648.235172996274	6.15510595315641	130.825267108789	23.1780495364389	131.057445387843	115.582624105837	359.087909908013	305.805351549301	296.166654134926	183.637770498702	962.922168616407	692.870499970423	1160.34643242212	1459.99478806355	1409.03353841165	967.564858741884	1131.38131411605	927.324064124792	532.161317839731	417.248725759667	652.156862746471	532.370953577394	504.746685929737	504.960517997523	729.920575267419	582.428941906994	861.333049389363	770.239004869491	868.97617802965	767.429771254297	lengthScaledTPM
ENSMUSG00000000782	Tcf7	6.83935200013749	0.0	0.0	0.0	1.04051701777275	0.891428028202231	0.0	2.19547817158514	0.0	0.0	0.0	0.0	37.9274585584804	40.3097402369212	39.3972621586612	23.5982263836396	227.677833706283	55.5627561974865	82.3537988478186	51.4459128544991	264.093832328259	233.991540459271	301.769999235991	349.43658986745	276.263419695685	342.453582717488	66.7632049917361	104.75785455678	89.6191753932992	222.943345116424	196.214306063994	146.23632427107	lengthScaledTPM
ENSMUSG00000000787	Ddx3x	3608.24126235381	1985.49039828186	6470.23227418956	62.3995198780404	2041.35479242287	732.999977578184	2967.59871831048	1664.0081254089	3902.98262614523	3503.40149711344	3228.06677015277	3089.62497080778	4763.95115372415	3242.71496563178	7318.25489469937	6713.94937210196	6239.35145509113	7888.84528940094	6719.32628949385	7417.96352869333	11188.534169134	10442.9670186521	10440.3982794006	12730.548801068	13503.5218002832	14424.1998608954	14612.6440606491	14907.3871009438	9894.87211460155	13757.3009189465	11396.1666252489	9347.88793315545	lengthScaledTPM
ENSMUSG00000000791	Il12rb1	412.125138855942	280.628907781651	992.243230367631	5.17756899852093	177.198273253703	51.4225184273282	394.87003434267	160.174437292869	764.789289470297	228.504917733035	178.004957780936	94.7557623521301	0.822153093507536	5.72767284391599	3.23727856192858	4.11409610868462	8.55977023342848	5.27770716834365	4.38291676368875	0.881890692155165	236.799292939777	292.785214279115	235.717168062591	474.270577567796	465.803742693745	685.036228743125	108.891820259548	304.824271510962	60.0813346731506	304.169588864492	282.165200756606	236.988048763237	lengthScaledTPM
ENSMUSG00000000792	Slc5a5	0.0	0.0	1.9168138440332	0.0	0.0	0.0	0.0	0.0	3.83103153344216	0.0	0.0	0.0	10.3496190332624	11.2386861080367	4.02554873861594	7.92408932687389	10.7771237968968	9.06405280030916	11.0359038643624	4.03799203829633	0.0	2.96650547653453	0.992660064837129	4.05757814371559	3.98663916128524	2.99682593814902	14.0895268532662	1.99188035844965	16.1189264239463	2.88382833855619	3.90646624915995	7.59974069343857	lengthScaledTPM
ENSMUSG00000000794	Kcnn3	0.0	0.0	0.0	0.0	1.89625397987288	0.0	0.0	0.0	0.0	5.7548688648435	0.0	0.0	51.6204285506778	40.240881719278	67.3739767699523	53.9981685374637	35.2612621242537	42.666859944264	15.0898745682403	42.7065463226907	29.0027699576841	18.297189700317	15.6445916667357	27.606708085478	78.7272453581619	22.260655752662	64.2703213209377	82.9049932466005	162.324616445617	26.8620321000154	12.7037414623176	8.72281864417671	lengthScaledTPM
ENSMUSG00000000804	Usp32	494.282261126054	300.657173385292	762.016474304806	8.78425798926985	416.644847355693	116.952656669528	561.981778488913	430.801706830916	519.819558448323	394.275850980731	316.575759522683	329.392210868676	1052.38304460444	844.647568063281	2534.14476633742	1189.31523434057	1291.42285884386	2128.98302854148	1762.11287277497	2135.16008122361	5172.46895988371	5856.2247431668	5325.46060036341	2922.36327333996	5064.50303717117	3826.29327195351	3566.3722291735	4519.78081059839	2577.10216737271	3193.16669126367	2793.03055699497	1182.78233808915	lengthScaledTPM
ENSMUSG00000000805	Car4	0.0	0.0	0.0	0.0	0.0	0.0	0.0	0.0	0.0	0.0	0.0	0.0	0.0	0.0	0.0	0.0	12.1828831446208	0.0	0.0	0.0	6.15127368513519	3.80170125086375	3.83238109636212	24.5154236065136	3.18043785889404	17.6305921132977	3.53378817010905	0.0	2.41857085368143	1.63779008796337	2.34528786551071	0.0	lengthScaledTPM
ENSMUSG00000000811	Txnrd3	22.0908602516567	0.0	108.221435736238	0.0	19.7744563328615	3.82478842054283	49.2292571785048	5.79224599894673	63.9661717201074	49.2705603837606	30.9497626291087	19.8723893453268	192.069091143542	167.276989793023	204.422249462192	212.90178591674	228.834214213129	221.358497894072	204.797830904523	232.847281338421	378.522390107324	374.560825973314	353.635990526367	582.808869642558	662.785970947956	517.022811415849	764.077668701706	728.797483431476	727.266176549288	279.418947358415	290.960648709204	196.679407632692	lengthScaledTPM
ENSMUSG00000000817	Fasl	0.925626090843498	0.0	0.956398640470161	0.0	0.0	0.0	0.0	0.0	0.0	2.76992964291673	0.0	0.0	1.85033489509029	0.0	0.0	0.0	0.0	0.0	0.985864154765412	0.0	0.0	0.0	0.0	0.0	0.991128648885127	0.0	2.00377160916637	0.0	1.00294199667166	0.958777973756826	0.0	0.0	lengthScaledTPM
ENSMUSG00000000823	Zfp512b	377.7708621718	363.505381147238	559.317406018836	12.031902307263	394.98595134356	85.5255782597021	405.758872623372	310.052048504539	477.589383323541	272.364392158368	687.696028868653	214.45678213935	1184.02583055921	1058.19640253818	1305.35317458068	889.634380350048	1351.57553835765	2680.84605171437	2127.93801689304	2465.35714182277	1694.90673427423	2017.069414757	1747.14722502254	1245.17893006866	1928.75393310514	1849.86316322321	1856.20746981965	1789.97647396477	2488.09280691258	1866.90005243182	1361.01336484015	606.710297860302	lengthScaledTPM
ENSMUSG00000000826	Dnajc5	1922.26791054583	1062.4753923786	3705.56190630885	33.1169629838517	1272.70371507536	293.381309371767	1521.40422060187	986.515524891598	2410.59564165006	1473.13752272541	1725.2406964827	1017.39995783454	1534.73344750019	1079.60584258774	3961.87523137221	2740.5781785824	2937.59636911282	4737.04477326843	3555.86388721581	3824.55049522433	4492.79744681245	4589.83336496643	4420.06403668328	3955.55055988174	6259.18448771361	5357.55725859777	5382.85000289824	5589.51267934079	4734.20542064825	7362.52666686136	4955.70058425131	2744.60513130539	lengthScaledTPM
ENSMUSG00000000827	Tpd52l2	1774.53560511427	1065.34694587838	2884.00561939752	2.67214363424388	1074.65310840354	197.232346383309	1417.41216753895	482.160321561766	1631.80654933449	1224.29425020909	1116.31252983687	829.372335519982	2310.10080570425	1812.54117564759	2164.90066611882	2374.19375099847	2462.7008465691	2007.6904913648	1944.87725835192	2036.00080987544	2126.31024218601	1799.2504950634	1577.58820062156	1379.51264333245	1470.5444859968	1434.00331538874	3875.41406195682	3044.41145230679	3416.03053106532	2345.30056638798	2440.00600194797	2053.59682878441	lengthScaledTPM
ENSMUSG00000000838	Fmr1	566.315155673575	208.935676748618	916.691653422493	8.03839313160485	680.888177981534	97.236725167846	410.250575757652	297.667178542463	835.243217803328	405.223624726457	684.485792474646	423.465608027923	4069.23517325203	2525.26222366592	1470.39257055535	1226.62032334661	2152.56216490358	3379.87704677021	3016.13788154602	3263.00600819125	1750.0004775069	1852.45182911883	1679.41574100369	1667.95060052444	2462.63447126473	2363.52613058151	1462.08064268036	1888.86154930991	1434.82679267519	1446.01566570475	1281.70675182558	872.3066974506	lengthScaledTPM
ENSMUSG00000000861	Bcl11a	197.18610420883	73.3824080161979	163.294115396091	2.89226609820029	98.6165246184315	110.938016173312	157.426152199996	162.593128824215	90.9234224295343	76.1015713691039	169.356469189679	75.6693887204587	378.10605806894	245.905968035778	39.8134599912809	47.4314643038444	686.897300442758	319.014079779875	291.263891210528	326.030935170979	398.708413160615	413.070916769291	332.804562657895	344.220658365587	373.971846492715	287.014737126871	365.222637321069	656.917964620495	499.840105680392	480.342388766923	462.774816157608	594.364157102639	lengthScaledTPM
ENSMUSG00000000869	Il4	608.337472424621	262.49944422595	1045.25237863877	0.974778428322018	380.649495774996	51.0234411452164	375.557249003781	93.6895258597747	590.35884942068	658.697759303347	401.705732070183	294.030957123448	9.49802524181225	1.86212668044978	16.715020177293	8.04565448163601	16.5787994011525	7.644554103995	13.0541599791917	12.9346150130822	47.292908836905	57.530523252408	50.8401735968274	0.0	0.0	0.0	0.0	0.0	1.18925950489516	21.7964603444767	24.1583940728387	11.9502884783747	lengthScaledTPM
ENSMUSG00000000876	Pxmp4	1232.63360801357	770.793680891887	2017.72071136797	6.18378382846007	824.221028347074	163.975077017146	1238.61578327651	411.834904703652	1271.56967051096	935.358051599004	664.573103544032	794.062619620258	658.8182542994	455.243614376767	571.161633324481	737.761817716126	953.969481755741	681.02326179736	726.796228879421	669.61027882373	1029.88715017582	992.37543039959	984.382649188393	762.704378835112	735.104163739589	658.109583247807	752.171921825851	699.809067768975	879.811550726602	643.020260725161	812.766052338556	783.474314271194	lengthScaledTPM
ENSMUSG00000000881	Dlg3	181.632092390519	76.0911150571901	403.345219020987	19.7893830401911	82.4613389136036	57.7611882608601	75.0643864217743	115.055119390025	276.513572900321	138.508482568826	197.745302012185	84.6589917693945	681.972508204107	474.664915582766	951.788188213341	882.867756217559	1064.6687960437	1026.70723417	960.416688713941	1188.56997596894	216.709455874086	139.977673889099	110.330323315386	239.96298051017	414.892494998623	170.77299853853	752.686847092692	460.804801769927	1166.3579072988	408.638542140867	427.186931121535	404.370562123277	lengthScaledTPM
ENSMUSG00000000884	Gnb1l	90.5069014408827	0.0	257.42083230377	0.0	79.8459133078314	2.06125758656784	19.5722574824273	24.2126972507361	90.1727578306432	90.2970816875291	82.1366586519179	44.5415041653001	193.17054452195	126.458155832986	102.617088419946	131.540893189865	207.564434776755	104.775264758993	156.694381375278	113.784403941012	110.112082092596	90.4805479723959	95.7126079098508	147.199342790954	111.902933158355	156.377945605179	220.548326520259	160.602719641958	209.328864678286	90.3794196573661	81.5502664661498	174.772771016843	lengthScaledTPM
ENSMUSG00000000889	Dbh	0.0	0.0	0.0	0.0	0.0	0.0	0.0	0.0	0.0	0.0	0.0	0.0	0.952193848437119	4.73738168419771	2.03539030979031	0.0	203.194984199545	0.0	1.01515249874497	0.0	0.0	0.0	1.00446421814338	0.0	0.0	0.0	0.0	0.0	0.0	0.0	0.0	0.0	lengthScaledTPM
ENSMUSG00000000901	Mmp11	4.74922541214084	0.0	1.63475904964845	0.0	10.1843326030274	3.2904804113838	4.74000316077299	0.830895338850641	7.90746425485071	0.0	5.31103057380747	0.0	8141.3449399239	4106.29897300586	2894.45963185294	3658.86288542114	2978.24221644066	3509.35754566688	3602.10276830992	3528.04865257189	92.8043330102309	100.38066823667	107.030840770945	457.637649533985	320.624773817905	162.737320120653	963.196203964799	454.366759854896	4224.67580674611	320.04057821282	427.998245533569	994.692954948364	lengthScaledTPM
ENSMUSG00000000902	Smarcb1	1911.93649794618	826.624694797673	4998.18771201691	16.7378274302354	1410.42432997275	257.496783687083	1546.65644094765	538.725257818149	2341.80315447415	1353.69350255971	1491.01064097993	736.254899067231	3158.86392873822	2330.45911635098	2296.41483402064	2828.83749768618	4081.77514792959	2541.12764424243	2798.75347641469	2723.08050653861	2157.06596460488	1783.5458506846	2026.56937091242	2478.51103675998	1878.57938641717	2037.21494598504	1762.75449433824	1994.45836505797	2547.88221445531	1390.81995201779	1640.17698144592	1714.17707016466	lengthScaledTPM
ENSMUSG00000000903	Vpreb3	0.0	0.0	0.0	0.0	0.0	0.0	0.0	0.0	0.0	0.0	0.0	0.0	7.60359354785108	0.0	2.97316059963374	1.00527084221144	0.0	4.91926036391292	4.02753036105277	7.00699819752396	2.01296705865323	0.0	0.804140496334456	2.17935954604722	0.0	0.0	0.0	0.0	2.30075507535635	0.0	3.48619919799957	1.85673214020418	lengthScaledTPM
ENSMUSG00000000915	Hip1r	438.890290345616	344.026907870741	881.806958928624	17.7254464248123	243.82877570631	196.18271599052	482.61105906566	341.505569291951	420.06286508975	406.749007304047	645.007688286222	192.185732306477	257.117188821261	361.597722779771	397.3756943183	294.292343573811	440.516374782319	302.642159371775	321.924319808094	374.423527981301	1596.12013062789	1713.82934520414	1758.00150033016	711.670322052676	680.62093072046	783.831933312016	643.257114358532	761.982530864017	485.344896536886	452.143020778022	431.529701030138	613.397876274256	lengthScaledTPM
ENSMUSG00000000916	Nsun5	634.979401678637	449.572806399737	1283.01966574542	0.0	464.958954308431	41.8723896517958	618.09706129144	103.683947858789	877.391285836836	555.718241229728	635.94689410067	459.056040319598	318.943908464382	289.446018535787	251.703517122199	270.422334078099	444.778629742129	199.273530526806	263.255344766397	269.320675992582	225.908204064563	227.995523022881	285.911041553749	428.085249411891	453.813022320443	450.036955111926	369.120794400457	582.166978178072	476.524935173069	433.029244288909	458.70773628757	897.07784520184	lengthScaledTPM
ENSMUSG00000000934	Top1mt	212.531502547895	63.85547793598	394.235050825266	0.0	119.990158562369	10.4207896529879	154.458760192089	25.8485914691835	159.183990934708	115.618853706559	120.395184224791	157.872687328761	446.286007209629	311.502950963635	414.64290270517	507.168217176248	567.699692615743	319.452416145591	449.43265006644	374.871089366604	212.669616190541	169.662991723916	175.407663091549	170.57088507945	180.096555711396	157.706521829751	594.221971642603	291.217717463443	702.597835661972	223.468430700519	261.929213064248	435.365598960654	lengthScaledTPM
ENSMUSG00000000938	Hoxa10	0.0	0.0	0.0	0.0	0.0	0.0	0.0	1.69060824345121	0.0	0.0	0.0	0.0	537.038439751638	322.301790984059	432.337183010096	460.446165211987	1349.15194312656	599.551634305756	594.985673476333	579.46115258752	0.0	0.0	0.0	77.6368268531872	27.5951860635117	16.0851109537227	806.890836126327	152.970563673812	835.702826701093	82.329389569807	82.7739124179224	27.9301897119915	lengthScaledTPM
ENSMUSG00000000942	Hoxa4	0.0	0.0	0.0	0.0	0.0	0.0	0.0	0.0	0.0	0.0	0.0	0.0	80.2647806272605	79.7154936198764	103.450765529863	114.010875416913	106.698723079319	96.3255182532095	95.4228295979669	89.8291997282831	0.0	0.977776126996378	0.0	6.10240230954763	8.06073572137933	3.02844749406617	37.7124137613572	8.08373031658545	14.2850680885312	8.78995629631828	5.93597215875668	0.936741369836746	lengthScaledTPM
ENSMUSG00000000948	Gm38393	3.60720298796128	42.8842207560719	6.64481812568632	0.0	8.90983721589725	3.8078324828893	0.0	3.0330295730324	7.44440702135434	13.0606380200999	7.34126595407173	19.1592430805894	23.9861728122462	20.7065231300962	16.2391458712071	14.2698781096855	10.067335226066	15.9832337950041	11.2617497219939	12.8345659797532	35.9188793707011	39.6399367857661	46.9839813495815	31.1876916991724	124.016476932929	87.116838819428	77.1644934879902	101.293304327007	35.9616320312404	40.9739007379385	24.7779049178923	27.969589402048	lengthScaledTPM
ENSMUSG00000000957	Mmp14	14.4720558510695	4.80855540153567	18.6002031346194	4.46103411902415	1.92441242130077	42.7681349097572	5.32679900636281	30.5801656865904	14.6976561803879	0.797655084458189	30.0969142996086	10.6276058919277	43677.5683309619	28979.4874069737	31183.6020562631	24332.2087016429	39789.4266363492	53719.8524085078	50727.6415637755	51424.2285607578	11057.5818695575	10920.658489792	11030.6685398742	12318.5646857458	12555.5113990959	10996.5933624274	18425.4666155108	16055.6901632702	35920.5609621492	14179.3640924534	13625.5141101705	15152.2553768941	lengthScaledTPM
ENSMUSG00000000958	Slc7a7	24.9892480406012	0.0	11.5979696501425	0.934681006231796	53.9171224211315	3.71736641666218	3.53290902138568	14.9824331423565	60.027071237916	17.8572756577846	6.66905853786583	1.8017628867566	208.534691888343	131.433736677215	190.913026824961	232.287631934696	288.025366575806	167.567382610818	195.504803527239	173.07230845788	100.049637251051	84.849716990251	105.295315987223	190.307648702086	254.321534652093	204.866472099991	304.671955713158	373.558892379675	440.375942424359	237.24321650275	220.904840962532	130.564470372321	lengthScaledTPM
ENSMUSG00000000959	Oxa1l	1203.34180494861	1272.19851249094	1844.4440642317	21.5144591100197	1574.39036327342	386.914377567961	1306.25316541611	956.24645518608	1520.23070588806	984.606802454598	1526.52055049377	1074.40866674083	1994.97091455472	1901.89455152096	1553.60246340348	1660.30249573435	2325.53240434727	1937.20525562504	2089.32270725344	2060.32751847739	1622.42476191552	1528.99162524117	1477.42607783545	1959.2746009073	2391.57098624006	2014.37660386615	1285.1647654898	2157.69949001264	1633.93534140801	2044.11004650894	1999.03413292938	3246.34802520287	lengthScaledTPM
ENSMUSG00000000976	Heatr6	321.832842176743	284.899779716636	827.40061088414	3.52300418241442	252.685271469037	121.634836715837	258.045224310875	375.623065057779	498.686419873099	206.746850713373	349.056450767792	99.2647886105718	525.259172828977	551.20106131388	902.636485295807	597.904559841421	833.863198754792	1170.11003294747	902.737947883342	1109.2759753894	968.931122110879	1002.32844447767	947.015748365822	658.157108834009	914.779052583729	955.263892939569	1015.10232678094	1059.19708074611	1123.56513790515	1717.14678899731	1305.29698628884	667.324072041955	lengthScaledTPM
ENSMUSG00000000982	Ccl3	774.761670253508	605.9545036016	248.005950899957	3.70119634959425	231.503298259789	304.334743906532	989.507960262353	562.857555938965	98.4990543360323	581.332080571414	707.573370277714	108.016640845226	81.6890125606686	205.113280054801	0.953517917723659	2.87627094143143	278.279318427327	33.60851014827	22.1594651447847	28.8153474418835	0.0	0.0	0.0	0.0	0.0	0.0	2.11421536821718	0.0	0.0	1.0457747351451	1.02681485266239	0.0	lengthScaledTPM
ENSMUSG00000000983	Wfdc18	0.450791370269312	0.0	0.0	0.0	0.0	0.0	0.0	0.0	0.0	0.0	0.0	0.0	3.79620031816234	3.71724285018924	0.0	0.0	2.92033877991479	0.970270950062936	1.00270648416255	0.0	0.0	0.0	0.0	17.7831058032435	2.32275938118957	20.2306247169572	1.19726354617086	4.7949706395251	9.59434841286068	0.0	0.0	0.0	lengthScaledTPM
ENSMUSG00000001014	Icam4	267.715976850268	258.23388864328	488.165559258234	1.81823272369977	198.969660325816	13.339857936704	236.734029647334	84.2769508940654	477.442352224228	249.783619699897	255.687972936893	121.910342008029	3.33841629610331	2.06106483028384	0.0	3.43903465836232	4.64425625064631	0.0	4.68630486341043	4.26126708844158	4.66055774995324	9.40979673046021	13.6777405597244	24.1079486871828	29.8388910924394	13.1327703137199	12.0178761014151	17.4212956221337	2.04134719697438	7.85888207529583	4.43840945428769	18.2702690364425	lengthScaledTPM
ENSMUSG00000001016	Ilf2	1173.42244656695	885.317585313516	2737.26119824192	10.4389172170164	834.391326647709	155.913075552173	925.496590565945	345.543016996347	1636.08942576032	911.32180769062	957.380203931934	708.32753735109	1446.36670804774	1289.92430190063	1288.34355424088	1336.17063970922	2334.8238050571	1525.95843092721	1549.85003246968	1575.98977523179	1375.30229221123	1399.83653704316	1482.35845335343	1844.46765073243	1901.21451916783	1937.79605226746	1182.05146204386	1590.13040303239	1420.62065193367	1068.51429308595	1178.2631520673	1742.97581339657	lengthScaledTPM
ENSMUSG00000001017	Chtop	2380.46243978676	1494.32377634949	6197.52669026322	26.9734374457757	1749.18648359559	298.733665980752	1805.88220730649	744.788244880536	3607.51047956622	2069.89519052123	2685.7515729113	1144.94943723566	1668.10795382139	1305.95904935464	1637.04138293267	1953.65356024156	3030.97994005065	2173.21970643487	2293.94607767879	2300.76420550831	2479.27313492613	2294.6911710576	2317.8909664233	3863.08014022782	3410.14219503147	3464.33517898558	3226.50562229787	3681.11064723152	3292.11999400214	1907.98271997201	2071.82987297545	2151.89748200656	lengthScaledTPM
ENSMUSG00000001018	Snapin	1058.14606536038	747.056201723881	1328.94735994217	18.7426555181916	775.351648564852	323.372550694903	1099.5377065929	738.602344596949	841.688619710394	802.525187626133	1046.83705438894	375.612880052786	2194.41302658118	1374.62168093416	2102.43577357887	1819.63683078386	2188.80569632858	2005.89179298459	1925.90061321239	1948.93898528671	2430.51132474201	2262.61474443261	2404.39511797319	3009.58814677613	2963.71272529245	2551.90327291501	3775.16382316496	2825.09489024865	3554.2139866791	1695.37170548347	1694.59620832133	1451.86029956746	lengthScaledTPM
ENSMUSG00000001020	S100a4	6169.20490655545	720.123505224091	6299.233342921	0.0	1676.37418404923	42.4327119353671	1475.02959406848	75.7174426744955	11260.6721078558	4023.32498853086	320.515485933763	1212.25211664161	619.95458957073	309.780603633321	9521.8497859288	15184.5255560385	4282.85153728794	872.830365378672	1175.19854986701	1163.73727296575	83.9052394895828	54.1273365912759	61.7667864888008	8671.44698509697	4402.05949775609	1203.40247646088	27010.2189613937	6045.57338648744	5489.28909648142	179.882147515553	328.603907809074	1117.72515775982	lengthScaledTPM
ENSMUSG00000001021	S100a3	0.0	0.0	0.0	0.0	0.0	0.0	0.0	0.883168083871362	0.0	2.79057289025892	7.71360037315663	0.0	3.5338120163939	12.9181730477379	33.589581152112	25.59496206331	7.52470340516566	6.40544610921199	11.9566895998366	10.9988762975416	0.0	0.0	0.911987118554117	13.0028533894343	9.32226601466096	7.35434640821587	16.7987971573757	8.75672915451186	1.02310824629891	1.98208752824141	13.8953763801656	10.2293906458463	lengthScaledTPM
ENSMUSG00000001023	S100a5	5.37624184668766	0.0	35.2897305093088	0.0	5.85268943360306	0.0	1.06081143827057	0.834479310713628	6.44748937225598	10.0726323443649	0.0	16.8575431205621	3.40394696175461	6.61469586395583	4.1720003225811	2.60523935428102	0.866397916623737	1.64475427325018	2.68514532982954	6.78419361071466	0.0	0.0	0.0	1.02212400295951	6.21176480135141	0.0	7.89609384484141	4.49934089120325	0.0	0.0	0.0	0.0	lengthScaledTPM
ENSMUSG00000001025	S100a6	17049.6383557389	6745.07827840872	39089.7736931796	11.8700740910647	6803.13768000043	390.703217728742	15621.2836979325	798.091188736181	39461.9455727153	19839.1486073693	3366.02018165047	11561.9490350723	18448.9975140046	8402.61752844019	31063.8439188623	64494.0033895805	21576.2776507118	13641.8006631221	17034.0321902196	15608.0186793896	778.068834897767	575.829865643243	641.743999246915	11731.3875704367	5237.64029735171	1864.04365123468	39751.2036960137	8924.92369880924	13974.003831647	2750.21564526498	4270.00516736741	11223.3105237082	lengthScaledTPM
ENSMUSG00000001027	Scn4a	0.0	0.0	4.86784802444631	0.0	0.0	1.68166012371661	0.0	0.0	0.0	0.0	0.0	0.0	0.0	0.0	0.0	0.0	7.58240273294566	2.60452152266955	0.0	0.0	0.853564370199485	0.850992031978017	0.0	0.865791694898631	0.846488837507898	0.848625040151215	0.0	0.844167490250408	27.5582066411729	1.62818592589057	0.0	5.73196351948624	lengthScaledTPM
ENSMUSG00000001029	Icam2	1058.24947716166	740.410733252448	3879.33673687805	5.70347929321242	540.661984194752	297.413114608384	1017.53244592331	662.312705132944	2287.29125227907	991.607731995325	1399.4139975351	710.340534305354	0.687004465792151	0.0	2.25840438254842	0.0	9.18710172227851	0.0	0.0	0.0	0.0	0.0	2.56055412574725	0.0	0.0	0.0	23.8927125156769	84.2914990700862	2.44314856363245	134.29089928953	115.478183250154	201.45412146673	lengthScaledTPM
ENSMUSG00000001034	Mapk7	617.583068601	258.325064451016	1126.94457447961	7.67094296228338	286.192039356101	131.284606929887	467.973113235793	331.985588207765	670.991925123438	341.218786397284	618.656628367221	277.458451600416	1555.00229627233	1472.06446437706	1675.53509510081	1343.20245918034	2040.05074871533	2308.03825640899	2179.98931637698	2226.04098885295	1852.74396329567	1663.29918904123	1512.76232643896	1321.06405346199	1519.12055675132	1385.28997656858	1241.85939123338	1648.09202305721	1751.71492588093	3145.03582412805	3203.99533603611	1579.22808697356	lengthScaledTPM
ENSMUSG00000001036	Epn2	0.836625050288554	0.0	1.72537622951956	0.0	0.0	0.0	0.0	2.68372922131333	1.7266194701365	0.0	1.69782390635338	0.0	547.951709279632	448.406585745306	1365.64916767153	1055.43126022657	987.1530707692	1439.15711967716	1390.52369039755	1451.12008732484	3725.31763291099	3704.77609788459	3615.45202949476	4337.08811914164	4958.56877093408	3608.72750292682	5653.73901302102	6381.5545654397	4050.5370391106	4031.48074430784	3587.34471507938	2474.18260650265	lengthScaledTPM
ENSMUSG00000001039	B9d1	27.294236252938	76.9480534346435	128.330924294059	2.06521964501205	69.9549517154317	4.07663426361928	9.9394244311323	12.2396281925057	21.0910359447444	25.1856839510512	40.2237661653097	7.5820287068534	431.101128285245	199.131790484973	161.471944632409	259.316396087794	371.71858572937	157.678110520544	207.810200583086	218.110641468789	172.737317718826	127.418253528966	113.329509239985	254.128926448506	237.259748524414	227.522408838489	258.59746316675	191.569210899235	375.335088898601	74.2022749313072	91.8928655294871	239.810088695012	lengthScaledTPM
ENSMUSG00000001052	Sec24b	554.753703297313	103.665716063496	1005.38189072162	11.920838746208	315.941518235176	113.769129014212	267.51136981556	338.983016582096	666.527503109414	304.253971209132	430.339869960977	337.424353887424	1430.33626883542	1279.64303368681	3242.45414028225	2177.03620583468	2932.20021720317	2773.59260900125	2525.40720091739	2853.83167618328	4144.66299382277	4840.52325073858	4611.83117936467	2050.57695735125	2908.38217781209	3030.45936072964	2046.23067814125	2427.6047157757	2345.35851119835	6115.38187330882	4100.76203002703	2192.56800780659	lengthScaledTPM
ENSMUSG00000001053	N4bp3	176.924836145966	130.11919345371	832.800283231727	5.66861678449891	111.627512363483	47.5220471368189	292.245975610953	122.343681597968	346.676342959635	294.260947857754	375.103957546703	153.928127177907	34.2544737910106	33.1811594759573	5.77805297701422	19.9333631280465	111.765403285247	36.6066343291575	46.5579324380064	27.0569459736047	200.852629642683	202.26554606185	177.771296486101	261.019011019959	173.957223948332	282.84410470052	351.583443011579	998.535618388531	108.922229449326	606.471867917165	672.28039306585	548.842832567097	lengthScaledTPM
ENSMUSG00000001054	Rmnd5b	2043.37667081771	1361.6708940911	3759.71770137992	31.0517805023789	1581.11863659257	445.579449235757	2141.03601121417	1163.27672423117	2158.86507220625	1765.9212045415	2265.96771809838	1350.1239157349	781.675773215702	691.572147664022	776.135880518949	829.806748729169	1150.14202249904	825.975387492608	938.128955964449	937.567583435269	1094.54302483889	915.500239463131	1023.97459358072	1148.76856909475	954.428880127183	991.933804388344	1170.36813764674	1480.25541944149	1169.69524890374	1202.54297290083	1536.66621701134	1761.6976170376	lengthScaledTPM
ENSMUSG00000001056	Nhp2	2747.98956981973	709.316239414915	5970.52377312749	4.66115532288981	1413.58567220823	100.233247169239	1360.04611845223	167.728784101105	3166.09864671226	2193.1186392458	1311.76218223847	1398.00197110986	1215.87426125386	856.763431382773	865.362277116252	1522.86404564027	1570.40602245305	596.715636037927	872.299182891665	786.829383590423	541.756439944673	372.748102678816	489.767269651448	709.124848392229	391.207162313478	494.146358540438	496.901673853013	409.03571028246	525.784653252892	734.307743132406	1073.48477144473	2447.24878983052	lengthScaledTPM
ENSMUSG00000001062	Vps9d1	372.938970761284	118.49383034568	782.312846652982	4.87019100116187	232.894072756074	156.872543182445	332.912910256069	481.658006714818	507.845206351681	166.397798339427	478.025963384965	51.0014065681551	469.769411312759	487.556904862457	659.447858403291	446.612622314988	878.727849002877	831.682494882513	840.11793206102	839.190254564244	905.610953195251	1056.59575195027	969.522332121787	784.87308298735	861.00991768727	681.484398331545	564.31298782296	894.036622824307	754.301344780287	1717.96920593612	1680.44238202304	567.613562574118	lengthScaledTPM
ENSMUSG00000001065	Zfp276	432.263914044448	106.100719187232	1136.84638634051	6.96876076309013	376.222626692761	153.687974774916	279.548478906488	399.457205609725	684.639884983061	197.581363607732	556.201324917846	89.4405725925461	813.940739364559	755.763205307138	543.272988898567	499.228065345997	565.809293037821	531.3878091162	557.719342663728	600.569514231992	934.928824245952	1025.55132683164	1053.3494181063	1595.59014720278	1770.77738440546	1286.56417898252	1682.17245121472	2902.82884872166	2014.03242169179	2701.24295962405	2536.76779160232	1167.22598079083	lengthScaledTPM
ENSMUSG00000001076	C1ql4	0.0	0.0	0.0	0.0	0.0	0.0	0.0	0.0	0.0	0.0	0.0	0.0	0.938669055091879	1.8640200197382	0.0	0.0	1.95038478389561	0.0	0.0	0.0	0.0	4.91388915645662	2.96866047917875	2.05005027947207	0.0	0.0	0.0	0.0	0.0	0.0	0.999070994364436	1.88209120410299	lengthScaledTPM
ENSMUSG00000001082	Mfsd10	4671.41942131085	3655.11857487662	3401.40463724933	12.1790084119799	4608.12557897093	568.089655956126	6290.78888347849	1144.20345151977	2627.89092225322	3157.68985913411	3264.16899277462	4584.17205429302	4218.13630309545	3743.56810417669	1671.7704615261	2041.73749956395	2443.19257228688	1865.10661075853	2033.56740476566	1960.99424831911	1073.41126886904	900.736063023089	1019.48551908062	1746.93398669538	1684.67844182804	1529.88427242886	1362.89644360522	1611.22138950764	1622.03834753455	2430.24190684593	3197.50817916251	3944.37203949592	lengthScaledTPM
ENSMUSG00000001089	Luzp1	201.868652151525	64.3209497729264	542.58118840467	6.67171157744386	172.446304275235	16.9193013159997	105.707460097867	131.790038307748	279.108789028908	195.758819128208	264.812300886651	126.457384655269	1575.5888841704	1086.74972786748	3549.67725412901	2617.81303831639	2390.3500855083	3491.32614190731	2911.58749801204	3447.59110046407	3484.53735801784	3753.64077317249	3587.71318694076	2994.38901406261	3580.48925854794	3043.00072997963	3863.39246647413	3276.74023408488	2370.91557935084	3764.70267345015	2687.50048599861	1840.12881215425	lengthScaledTPM
ENSMUSG00000001095	Slc13a2	19.4430826195368	0.0	26.7658606185793	0.977857554077518	0.0	7.71549344094261	5.54632869979955	13.6362980426984	23.857139286664	5.55063613410598	36.6327806676833	0.0	0.0	0.0	0.0	0.0	0.0	0.0	0.0	0.0	0.0	0.0	0.0	0.0	0.0	0.0	0.0	0.0	1.0038485126224	0.0	1.94639079350187	0.0	lengthScaledTPM
ENSMUSG00000001098	Kctd10	2365.67388496088	1714.95982017315	4618.46699086388	22.1593880098739	1225.34410612633	380.222568988465	2102.88953770801	1111.71720536615	2819.21174688774	1488.43326206302	2233.46905239953	1346.33604696277	3220.72402243628	1886.12071875517	8331.89529079972	7635.37390690389	6377.06707736398	7114.99678973789	7135.30643298958	7366.39005612653	6029.58854259806	5594.4730660934	5947.87038288867	6425.61040356002	5543.60067479966	6234.57345952147	12561.4403703034	7113.16592810232	8322.04994645538	6064.04292166883	5888.25291184381	3934.99542417048	lengthScaledTPM
ENSMUSG00000001100	Poldip2	516.582448856994	213.488238551971	1567.25876924617	10.3793826169381	207.612182664317	121.853109015512	341.135825473061	335.289918754479	762.750237821379	268.842843533351	512.80002159463	169.818811703458	1785.431419827	1324.76488501513	2346.63147033312	2487.45423786172	3002.91427882817	2341.44209143694	2484.86728791146	2555.75352272349	1950.16148330857	1781.35127505531	1781.31127182883	2221.13538282362	2246.28233705504	2295.25352928207	2497.0070948804	2303.73257881334	2856.78109747816	1564.59612917762	1712.04148918935	1554.80590615812	lengthScaledTPM
ENSMUSG00000001103	Sebox	0.95260893364678	0.0	0.0	0.0	0.0	0.0	0.0	0.0	0.0	0.0	0.0	0.0	0.0	0.0	0.0	0.0	0.0	0.0	0.0	0.0	0.0	0.931590402249366	0.0	0.0	0.0	0.0	0.0	0.0	0.0	0.0	0.999146944836629	0.0	lengthScaledTPM
ENSMUSG00000001105	Ift20	1057.89130756056	1041.86169604759	3835.2282514757	5.40922213215513	831.560344154577	156.605620316759	1286.77635876664	387.281120327055	1972.86028954565	992.941410738063	1500.16726817983	661.300332304509	1298.15612822359	913.398453637349	1012.25761299857	1357.85944713941	2024.97985064012	946.413770831616	1189.3199264077	1135.68240959956	1012.43744276656	822.780980877961	850.304225749429	792.498895933692	686.77873685683	624.818150123776	1521.83850589037	1218.03915000507	1575.69371913691	778.902633771047	1242.172891573	1575.50198651516	lengthScaledTPM
ENSMUSG00000001119	Col6a1	0.0	0.0	0.0	0.0	0.0	0.0	0.0	0.989307616906478	0.0	0.0	0.0	0.0	38566.8964830654	38700.4097480218	20285.1932117233	15844.47633574	34733.9989873817	38255.3037259944	38316.2683699118	39718.7638511589	1.99509670883046	0.0	2.98958090896182	4309.02189850117	6920.163470175	229.497997934679	28633.1423766653	14374.6632917559	54238.3409970986	397.115828915637	419.249842406883	404.075939759572	lengthScaledTPM
ENSMUSG00000001120	Pcbp3	34.4450494228699	4.78258616837876	15.5103554386806	0.0	1.8606046543586	3.2631894692566	36.2445801491365	6.41983369410688	4.83085931388833	9.12992770071279	8.81751185818762	0.0	297.311015770812	240.118539428333	324.63691599834	359.38499009485	491.041273575617	279.722635621493	308.624624031374	321.367565209633	381.217170623314	408.191369300163	431.325891630483	449.558620230159	467.557480275112	490.133802250049	377.309613241216	391.691252730574	336.329753033241	401.07916173952	455.524127464131	292.284544084079	lengthScaledTPM
ENSMUSG00000001123	Lgals9	6576.90491675664	3577.7851722235	13826.4917038635	93.364043402052	3758.67074454371	1777.21255784624	5111.41356981384	3470.33185941705	6862.83512907206	5593.87915485441	4890.50393501808	3103.87986309909	1432.06605207324	928.463878966051	2850.80878313903	2672.7145005737	2505.92968576716	3130.45069593415	3137.74574441603	3200.7956096135	5267.06419893341	4091.76680409291	4819.07730283349	1671.9494824322	1756.7542289323	1970.08765146781	2899.9473456243	1842.04651239129	1297.46095371193	1958.33852778611	2226.54502049984	1873.57208847116	lengthScaledTPM
ENSMUSG00000001127	Araf	1638.67006087803	1286.39904398897	3147.11809995575	38.0984995858506	1439.10963574704	574.555328227341	2028.8508288396	1314.353999589	2167.2737837604	1383.3004244027	2208.33662545202	861.983650329997	2527.98819704867	2405.33819303674	2515.31399506789	2062.87439322451	2332.64700700851	2440.71724741882	2620.67622887835	2591.61143421783	3368.25012125824	3526.0459220122	3226.09622480795	3103.07079057687	2831.32142696299	2509.64417953875	2810.75681929457	2864.61598976437	2801.01702277434	3477.81547096312	3569.42800253162	2858.26854119465	lengthScaledTPM
ENSMUSG00000001128	Cfp	3577.81036977516	2242.48389946429	6915.31471363183	6.74168255391939	2626.29782139071	282.744205034663	5223.10289798307	523.441257012648	2815.34551873096	5326.30753054625	1813.36443741268	2817.33664777023	440.291393455139	486.550346598493	66.6650012759907	67.6462180260488	412.361547202924	75.5926831143843	100.530891765339	70.0158791367252	84.4911131526722	74.5168432287817	120.189679994346	329.304575964312	172.617838310901	201.388001866832	156.202549706433	205.775260177362	230.751553129063	233.146041382927	244.434389536805	377.676027263468	lengthScaledTPM
ENSMUSG00000001131	Timp1	7.93858597682915	0.0	2.09242483322834	0.0	9.24265986287553	0.0	0.0	2.89138970897959	4.1178948027279	1.97792498057176	4.07823306328992	2.94321199337579	5444.01726002624	4303.4332737891	7334.34091874326	11083.9750415757	8362.8173037157	2813.21717466543	3386.3128430407	3031.62109268021	103.192528318029	76.1150402091843	78.3821242065507	2568.52128087271	952.182789772758	297.91244290175	5200.26929722686	1074.21792579951	4069.78668991965	899.806318174554	1188.34280923989	3225.25330032795	lengthScaledTPM
ENSMUSG00000001134	Uxt	267.16129206579	264.145522512355	955.713910714894	1.03715331925673	166.904306572788	49.3424012930883	334.264260527145	58.576624450528	620.362555595588	291.823673561512	265.983529081088	193.944700418221	369.102042387043	251.036326470271	257.82142217915	400.931766836595	427.772887935454	182.299252731808	260.147920188184	265.193710224537	431.169422318688	291.041830295362	373.372577845651	428.787750680761	272.866578279796	336.328167652542	329.371326694806	405.590345321479	386.226812058085	296.017363148556	500.423393080369	1179.55023365072	lengthScaledTPM
ENSMUSG00000001138	Cnnm3	449.294287180599	303.92433435899	951.339943432358	34.2668127610854	305.555508949008	254.798299824692	384.639112879182	643.911737584483	805.109010526708	257.033598341682	686.820713262523	156.28365184845	465.993574274418	430.223276298523	521.285426949904	308.24868848045	458.796424877904	631.19613758842	557.793199722299	545.179850798932	1949.37930432961	1988.62136192903	2200.26368693555	2089.3114474257	2146.40481538836	2837.73017006787	2112.56849229955	3270.27804522551	2304.52394065831	2867.28691793289	2095.98132546188	1319.50791461889	lengthScaledTPM
ENSMUSG00000001143	Lman2l	334.587746355887	347.523588080527	682.880292544922	4.23771013887641	354.462795132112	104.851637112701	477.41546333542	261.034765064624	418.758263677451	240.845613193071	364.95623093644	261.565484056268	886.925394398425	830.615296156913	606.851606820957	695.313567066091	958.720030060994	750.545547021594	769.424113376518	910.127454553787	1132.17024544354	1080.22092292293	1061.26484940926	980.969893542973	1058.97011084417	1041.46023831205	554.874511563595	1064.90561454213	691.418051000688	1088.68616275471	1120.96504313996	1027.34100027979	lengthScaledTPM
ENSMUSG00000001150	Mcm3ap	7052.0242759814	5406.63859472114	9033.15096187791	7.79690942934516	4389.49715479516	339.757551274527	8445.7185670373	720.733477832628	5387.27142254056	4163.46433731505	4604.62014514189	3606.71626760916	2048.89573737241	1401.06896577143	1016.38013329038	1375.65900227267	1246.94221605101	996.599723983254	936.018866625672	1010.34580861586	1023.48494065068	1051.31873984515	1092.28528038821	1618.33002029783	1264.5386588199	1392.00455909721	1199.01541705222	1413.41825152045	1332.52395705083	1443.80155444504	1307.38278307281	5925.8374203174	lengthScaledTPM
ENSMUSG00000001151	Pcnt	2352.87653360709	1052.47706018113	3197.66244542582	6.4657940289314	1399.80775653431	381.008649160208	1476.61447605797	895.404260046386	2046.49185316981	1349.02375478581	1450.33654035258	1429.46416743425	917.792117601502	769.521963120938	516.442604687287	504.953535872014	1267.79137264186	587.097698087252	634.130944300711	778.871317642099	1286.30055660088	1227.36173750904	1307.78677062108	1655.88085292931	1145.81650888419	1185.70307758413	756.289558093823	1025.16105833448	1006.92406424115	1160.93470520443	1203.62840030407	1235.38376355842	lengthScaledTPM
ENSMUSG00000001155	Ftcd	0.0	0.0	2.57717036588331	0.0	0.0	0.0	7.45891781619045	0.0	0.0	0.0	0.0	0.0	19.9443856476936	5.54817191953045	0.851666132512059	1.67651742386462	4.14571251142718	2.55689415387965	0.0	1.70862476432563	0.0	0.0	0.0	0.0	0.0	0.0	0.0	0.0	0.852687288606775	0.0	0.0	0.0	lengthScaledTPM
ENSMUSG00000001156	Mxd1	967.120211830621	538.737356780466	1078.78751290556	17.83758866699	581.60223082557	240.423486776783	1019.0260928303	519.506086836248	764.518765964241	876.133138583814	603.189667234959	621.464161148446	165.860737235495	149.010593766182	202.617386801624	224.728674713088	356.533476408624	273.580002170434	265.75135689726	264.64187008899	865.445419428762	940.145194528118	857.561600393574	568.502558016505	502.22258789904	601.320867595185	432.130631390134	786.853469620019	559.658632295469	851.521281547039	837.33470992603	495.709446120701	lengthScaledTPM
ENSMUSG00000001157	Gmcl1	509.293621162895	317.569489020257	921.928466616018	3.81315312842418	371.616984764481	65.8741276385232	451.016384847416	152.587681661798	591.853197722471	338.876471220264	365.945792842073	252.09304781612	373.210301193303	284.575203245834	521.345440725265	565.146343496629	674.746126186471	556.051829988144	542.974213203851	612.017987717669	532.394617664118	581.00121006099	528.440767609206	688.026271360913	633.166627373903	610.300882224503	697.476407657612	752.641656752666	636.799454222434	571.786078703013	556.968890007963	428.338184266456	lengthScaledTPM
ENSMUSG00000001158	Snrnp27	970.040836965197	383.116943810047	1661.06700509011	5.60085583097753	590.461788081359	138.258047129165	880.004730585106	271.558571220457	906.93962172128	852.843729744026	731.561349820128	465.066627660928	1401.11346160409	876.984098758883	737.235017914203	1249.09367164029	1368.31551340906	680.194191860228	898.219797590875	823.463056265016	959.914502473754	702.468666304958	761.99761061709	751.093503008174	540.192033725378	528.719111824306	973.898207338484	819.144840381319	932.608736685002	1007.54167597999	1429.89252139742	2282.23257366049	lengthScaledTPM
ENSMUSG00000001166	Oas1c	89.0539626933572	39.3410427286822	91.2374952682653	1.72420711232952	73.682469070894	107.965070374037	49.8076461438305	133.103672865211	98.736539259257	35.9541642173069	106.891245926271	19.5085541663128	109.440013258022	54.7870208502096	62.400076727962	90.8873000803836	86.4885217721361	74.8638129917117	120.893514165557	122.756791933185	277.831401447868	215.43808720292	197.20638267379	38.2827341356566	70.0342806345017	76.7520989125254	47.8424965408597	42.9851848822939	99.0602797463238	69.4951408790488	86.2409214299455	118.580748219628	lengthScaledTPM
ENSMUSG00000001168	Oas1h	0.0	0.0	0.0	0.0	0.0	0.849088345830224	0.0	0.0	0.0	0.0	1.68414958194797	0.0	0.0	0.0	0.0	1.78732602250556	0.0	0.878577385476004	0.0	1.76537965653588	0.0	0.0	0.0	0.0	0.0	0.0	0.0	0.0	0.0	0.0	0.0	0.0	lengthScaledTPM
ENSMUSG00000001173	Ocrl	434.519828076591	412.722460731235	894.27049497595	4.89344397335679	411.457024272032	227.969462785656	371.339739716818	662.747838843913	564.028680086861	295.280184260662	505.982200455846	250.567298816804	1186.68015245504	864.042405745109	1594.76511066624	1136.6551926503	1405.83568388805	1607.93220743819	1376.27580734067	1596.87751922152	3235.98893195777	3120.23057790857	3173.31900687742	2020.49600554213	3584.06898827768	2831.53077937596	1723.09737108158	2709.69861186242	1776.91040003065	2412.61831565696	2120.58869800408	889.490754902209	lengthScaledTPM
ENSMUSG00000001175	Calm1	8357.53558665181	5525.49665818518	21406.2298204509	68.4181312235018	4527.60305721078	819.886026772734	5643.25668799978	1798.66903157	10375.4206715879	7579.56946357474	3929.04399882309	5846.82852922231	6416.55417667858	4714.15779968277	12727.8069261767	14602.9387594137	13801.470010832	8815.05966563458	8702.97813721457	8810.12845788861	18159.5360837313	16507.3756066171	16943.6717712298	14192.1269520599	16530.980188207	19330.2781268009	14331.8051999937	20641.4350742024	9127.17406490258	11216.8320792679	11047.3541685409	13100.9506457616	lengthScaledTPM
ENSMUSG00000001211	Agpat3	1539.90844373332	962.175535287949	2262.15893717731	23.8278332344097	978.891771947197	128.703631498399	1044.78945617722	362.359013135102	1387.22119810118	1105.32893933946	1362.41280322322	659.820379977016	2314.37770522151	1601.25828974129	2698.4118058681	2687.43022415895	3077.13203473098	2932.85473819667	2918.71460469898	3024.49886094099	5473.65480006226	5356.40302979442	5133.87824356411	3932.44195845665	3625.93264664887	4918.24400684528	4485.95128111993	4616.78645892788	3938.98927642299	5824.21719845259	5598.00907342937	5564.08895465623	lengthScaledTPM
ENSMUSG00000001225	Slc26a3	0.0	0.0	0.0	0.0	0.0	1.88475889568134	0.0	0.0	0.0	3.30076585500366	0.754542131022425	1.48038843918888	0.0	0.0	0.0	0.792977758305697	0.0	0.0	0.666985948613057	0.0	0.0	0.0	0.0	0.0	0.0	0.0	0.0	0.0	0.0	0.636387971561803	0.781981405432053	0.0	lengthScaledTPM
ENSMUSG00000001227	Sema6b	421.19613323114	118.04785935434	1605.22359386068	4.72087987663787	376.978139394667	99.2233999798343	219.520920712906	144.953056762193	949.546342902414	225.01598805351	221.351820097031	145.781349258779	66.4075091646614	53.6241246097714	30.9823443179523	28.759091302494	140.229684644649	52.7072520419678	64.6374794011905	75.6629458114949	37.5785538865732	34.9002554789436	36.7542726759079	39.4717770766724	27.71923816731	41.0733582918895	148.40302641689	425.097632942369	58.5425500845035	269.690925123362	326.857572011044	223.211054567902	lengthScaledTPM
ENSMUSG00000001228	Uhrf1	1631.08860646239	139.319288332927	3210.72350487354	0.0	644.519860536688	30.5070318527428	208.056271222395	42.2693778149515	1231.7899909817	916.505362880765	106.231223992676	675.876729087378	739.291399295743	740.439416451145	500.085974298673	552.953184418384	1718.39243289572	744.401150715208	828.74913484338	802.740582818378	1300.82042751514	1275.07221854703	1236.20018640782	1250.40334963198	1415.41380788253	1883.17827243637	91.3698802801744	387.655469880105	73.991597335141	107.589688792196	115.12352425695	156.485061317389	lengthScaledTPM
ENSMUSG00000001229	Dpp9	908.186249316173	320.63846040366	2598.81013381072	14.1668902282552	585.4496617758	264.206839820265	518.159915658061	702.552269676182	1404.45800748532	614.798124800767	811.142465191645	294.002774644941	1343.86334106294	1191.3886791123	2566.28851698528	1935.87154138891	2394.56365820697	2469.27546925348	2508.69349789766	2527.15461634464	2632.93423701188	2524.36502620306	2648.04629320459	2080.05453995566	2279.46780030815	2290.31804903437	2081.73208902856	2300.547734707	2021.93733974204	4726.08998109195	4397.42162378813	2405.51749415725	lengthScaledTPM
ENSMUSG00000001240	Ramp2	0.0	0.0	1.23952792366721	0.0	0.0	0.0	0.0	0.0	0.0	18.9233087166579	0.0	16.2143206974542	589.645604372637	614.224166077443	20.0768585404842	46.3109652153194	331.196331864041	131.494887533836	177.176754175424	154.570546102354	335.392633839349	219.257158656894	288.919670050856	420.716558220258	275.308490806286	307.37777995091	557.328840917401	830.879561731347	305.105185675845	462.799831310795	505.261988821209	704.347437788699	lengthScaledTPM
ENSMUSG00000001247	Lsr	80.5738925146761	85.599728524078	42.9194654644986	0.0	53.4135797408071	35.8780749235916	157.783714676122	43.430029495003	76.6222645203331	51.3924983893834	67.2366777416834	25.2723039337213	30.895742874713	37.2908038112618	19.6482907352523	8.04206544327445	197.256229883681	98.644609608823	129.55066477682	137.631576813766	11.9095406115667	6.85546323287489	7.80764563489163	15.7004237751923	8.71129715119444	10.669483700194	5.02953897692761	18.4016782951445	52.1437617573565	22.1396950523064	26.6543232378418	21.9412660327289	lengthScaledTPM
ENSMUSG00000001248	Gramd1a	2501.90638162375	1008.47547940195	6225.99068431763	21.3679475263225	1521.36065389708	623.329304130832	2422.80099837388	1117.85950257704	3008.62981806848	1586.68135126682	1973.18598055387	1048.93372038016	4726.06957727951	3969.92867964645	1766.1385310998	3213.28146931704	4222.38950392422	1945.02192208569	2297.70384494808	1925.06386070254	1956.93939924432	1870.71577531116	2297.58819781815	2650.98392279061	2054.34047989058	1783.72832458165	2737.72481257495	3024.99027433516	3484.66692026928	3187.25181142469	4714.54433714801	10975.9058167833	lengthScaledTPM
ENSMUSG00000001249	Hpn	114.231319880162	156.376254556229	590.040309283619	15.5490089787481	98.8452663909386	107.374910542584	333.839735164508	191.619773967778	196.38290203631	87.5832276743991	192.229467740959	187.417047954209	43.8280778263262	43.0622301432411	22.7586063693433	5.39289740685298	15.8123026030241	29.0189563239786	46.7570790999224	15.4177905955463	5.91342321002101	13.3721624001508	4.24696948832527	6.60196627283551	6.71028175396325	6.28039274163729	59.9166241111219	119.496417452045	48.967364386614	32.2813337668762	33.7166800520528	57.388011127195	lengthScaledTPM
ENSMUSG00000001260	Gabrg1	0.0	0.0	0.0	0.0	0.0	0.0	0.0	0.0	0.0	0.0	0.0	0.0	13.394980803981	9.23453723949319	0.0	0.0	12.0774840112862	1.1041331641148	4.77248469291328	3.31860904048821	6.25510635189634	1.56931566259369	1.57368587581155	0.0	0.0	0.0	0.790686220778668	0.0	0.0	0.0	0.0	0.0	lengthScaledTPM
ENSMUSG00000001270	Ckb	344.317722282754	140.150068031751	485.519477303126	2.94893095379395	261.738208763162	20.9825588814645	115.66656608797	58.7749705293276	151.487475245253	322.71483650331	145.974389171352	191.317325168861	4019.89478223213	3436.25468167572	2461.579360762	3454.02300384105	4738.3503871289	2496.12192212742	2907.4629849338	2589.17064134971	1886.41331965244	1454.92831456223	1607.84195810287	1250.72325263921	612.16183536316	860.975404222689	773.976398155312	960.153544280389	626.79676870097	356.576852095672	476.240635933784	678.454856551103	lengthScaledTPM
ENSMUSG00000001280	Sp1	2031.31226333004	1053.27547375009	2448.45140661855	25.5210408333629	1278.04191157955	353.336031233143	2188.50555053106	1017.20947553706	1546.36163522586	1705.23371474049	1766.79631377925	1600.11014638392	944.787762329788	658.138026100308	1695.41008093602	1149.21414428492	1911.13923724118	2472.59778002585	1892.75290404421	1980.87644175921	2128.84627673647	2542.80677350821	2225.0763574243	2579.64012651507	4152.28553987535	3597.91895429921	3198.7294776588	3896.67315499123	2510.74874094925	3304.40150709163	2297.28530471522	1428.11126445952	lengthScaledTPM
ENSMUSG00000001281	Itgb7	72479.6112705263	58953.0347276212	107552.585783684	247.311504924715	54642.0469517465	5188.90844412523	110377.236557179	9836.68671575707	65906.8444575004	60676.5086502881	61750.4173009069	40891.1504712891	28.2890608798255	16.0110907896065	23.7251865600894	30.4896438099489	55.7478193729797	15.9258342369018	4.59130978174326	2.05278562737879	1.01102523912552	0.0	2.52385580718288	4.64786002199425	12.6957741800207	0.50896598631052	20.1871327943224	2.53822861357145	18.4829269099478	22.129539468961	53.9244909306806	107.703138474305	lengthScaledTPM
ENSMUSG00000001285	Myg1	1276.08340790009	551.254222075148	2531.92948024004	8.54937618654497	898.984111053672	172.205065070406	1162.33762247896	424.136664382181	1757.1386381761	803.016586287055	1309.2090133495	773.411455876497	930.227551721147	680.494119241532	467.430272155229	796.765996177363	928.85426936596	484.532960067026	562.786150020035	548.290649719495	700.057146668117	603.393157654311	638.538596699884	931.340204648168	720.18022163631	703.303255593172	526.685847800032	698.030228990672	917.634930550421	654.398941297782	841.656937535451	1963.03736636579	lengthScaledTPM
ENSMUSG00000001288	Rarg	755.395274601715	538.571014745527	1277.50013225707	40.2746107242551	501.026026664059	814.971988434258	1205.62423269242	1810.2164065951	1011.35646393623	429.10096559238	1520.20748892638	203.67207714167	3744.43579334626	2577.81850510862	4108.8533274969	4161.58038629264	6263.66175262355	5980.97046280938	6151.91782632467	6126.96291127538	4298.95746165015	4140.90191463142	4279.01462605004	3932.28824096235	3209.42079325348	2434.43486604817	3089.409814521	4227.52414267936	3808.34669376296	5252.16158497581	5712.33105698254	5197.56101535504	lengthScaledTPM
ENSMUSG00000001289	Pfdn5	7529.74676669496	3922.28997469026	7682.08148308167	28.8305397012678	5350.4165923887	1023.03653443756	11154.1600122152	2095.52444896571	6270.14383236812	7102.23439119125	9278.62030275284	4894.8317019373	2804.64855256052	1896.88795466836	1818.41591351191	2963.18182298713	3434.68288973495	2009.06719778345	2540.21406563965	2376.3224622532	2318.91365414051	1763.45509569314	1983.73083572325	2030.95074462128	1327.24280130997	1333.69657333719	2154.19137887951	2444.10480317561	2934.70910733848	1140.0874359085	1561.50908937652	6072.19349213722	lengthScaledTPM
ENSMUSG00000001300	Efnb2	247.488697739177	154.580404229377	246.69241233446	16.4761335622311	236.275723647794	205.505127879619	562.934500692501	515.892149714556	175.462340024829	275.981758051403	260.125465874512	232.425158726031	1418.21799102427	984.766651660683	2583.75016910414	2072.1990788521	2409.11243135419	2980.97949229536	2654.03897755714	3009.0018240634	14.5744987099781	25.1697648081176	29.90960312844	297.265770275772	547.176220400536	59.114036014681	1208.45591955066	281.655451255304	655.165470997435	612.408692121623	355.238273281257	313.785754847937	lengthScaledTPM
ENSMUSG00000001305	Rrp15	220.371134710188	41.2313101798176	896.149357556371	0.0	80.514930753896	16.1079352655504	116.363589924016	33.0215107449631	344.966960388124	156.106782986095	113.96357253488	116.733447575171	254.311735927711	259.219094459188	282.745397792983	338.901886662435	505.312724621814	299.953379502768	311.154986479041	317.931705876874	209.2870716692	138.655556557943	171.998913071574	313.39052549985	283.939783695646	272.333582049987	394.84235230354	431.354254345116	486.007126168239	285.983362891201	438.370535916019	485.694978575999	lengthScaledTPM
ENSMUSG00000001313	Rnd2	203.477039778505	54.8260279206377	516.870506782611	4.77496764065517	145.483920799464	61.9204132934465	236.945854869828	112.629153129073	410.523896204606	147.055381421042	234.407959147169	100.785911338592	389.204366016105	301.984097750546	443.353139741738	607.242616623014	567.684816119317	466.317353330766	582.633236253111	531.927124269507	3018.93026463407	2540.03882824328	2509.91241287774	3915.32943634866	2511.71306003405	3137.55565198711	1538.36471394106	2176.8274974032	1482.54646795634	1239.6611895073	1792.26456578556	2769.46797920987	lengthScaledTPM
ENSMUSG00000001323	Srr	259.194041488356	144.790078804397	516.545137633101	5.38686157764644	218.730074386154	187.719594242724	292.701031928376	421.950017594852	380.061077425654	186.476072646652	252.551802905664	166.918416746076	983.147382341454	503.435427887898	1337.35294121451	877.093354023361	1098.95012396647	1611.1872890081	1651.46304009964	1840.79700106988	2061.57640055666	2018.28423172075	1996.30058998349	1029.73206993254	1473.96984866279	1112.96812702628	2404.90252017917	1422.64109710379	1975.05429016111	1120.28901267922	977.389802351184	596.447139779342	lengthScaledTPM
ENSMUSG00000001333	Sync	5.56782888352952	45.7339570361303	23.5593507571071	1.04301886243739	4.71585887700026	4.70796013737882	0.0	14.4968024142087	4.91507614052449	9.51197825033096	7.24716969511483	7.56273464530207	59.9332818592168	16.3484357711914	140.42619791668	86.2355218183817	79.0751236251953	155.951098896662	117.712787521137	152.202858280657	61.4214718237218	76.2775919436144	70.7983854815355	27.9196588944939	32.6461439539119	29.2490925705602	148.981792236332	61.7179294069036	127.756368314049	90.3903871326639	79.0474122495844	34.7346823354299	lengthScaledTPM
ENSMUSG00000001334	Fndc5	101.629862140694	58.3131698790197	20.2084232706269	0.0	23.0552003782716	46.8662241570215	197.519041192422	112.381153692479	1.92275255473555	56.8764661584124	7.56777961642338	17.6331607834717	140.524637687647	95.743400941197	44.3728937308639	55.5807423564584	211.119615204632	76.084996335946	68.3805516188232	62.1065210771024	0.0	0.0	0.0	2.03506614101767	2.00061317070098	1.00259278822202	12.1223301574553	0.888077241041136	7.0786807180278	0.0	1.96064950236296	2.85554339022014	lengthScaledTPM
ENSMUSG00000001348	Acp5	33.3984708387396	0.973856926986429	26.3965256344853	0.978307744623395	4.76936464957994	2.89488674566524	7.62906051548489	0.976418165153474	0.0	18.9606631814799	10.645152399262	19.6152340647915	189.999543108426	124.909934806756	58.7126568553306	60.3908267191357	358.149513260237	227.896316697263	266.437005931891	294.915072412469	58.2512586471295	66.7936195359217	53.9546378133978	22.5410181019493	30.7469495019795	38.7980679755059	27.3084444285702	22.5858362831687	92.2629935312475	37.3287332092058	32.1208340278425	19.7964978685828	lengthScaledTPM
ENSMUSG00000001349	Cnn1	0.0	0.0	0.0	0.0	0.0	0.0	0.0	4.68876114811931	0.0	0.0	1.41285057990758	0.0	161.993331834382	67.6737806332081	3264.29879069123	4057.34721286477	1904.84421102957	460.649585447927	474.507075587695	554.892838168012	0.0	0.736409116965074	0.739721714204604	1.51636750725245	1.4930618081037	0.748151566673412	8.69137871877865	4.08762341977265	14.974374414508	0.0	5.53550501449964	0.0	lengthScaledTPM
ENSMUSG00000001366	Fbxo9	583.887998171269	405.803793741342	2338.83869893949	7.06705417248433	447.221818243347	256.772932743789	708.692815246284	757.68740297832	1964.14031248167	544.875261419924	1090.62604873678	467.712207125682	551.761960882537	478.160427567995	520.402376499653	588.369487341794	843.867387702832	553.512931915182	606.93139836969	540.072459395136	695.018000114578	788.197889989383	777.864422023975	821.214783441151	754.613094734727	715.414158652807	852.971120985125	998.37690962214	992.369668400514	516.670300266377	560.793056635883	489.856328908112	lengthScaledTPM
ENSMUSG00000001376	Vps50	734.234601762234	1945.99567703696	1136.37105646431	2.11960856811451	853.268798973532	58.821428150887	923.707204134359	147.463766270236	718.752741811696	453.223597107033	568.975516108896	682.809921242741	660.462172751088	515.938668653502	686.260536562938	1025.90944666809	795.612640012503	601.654855342623	749.932003153138	621.314988072716	700.729625239037	779.155000634593	678.208274863955	1495.85526410786	1096.05331577873	1125.92228052451	1152.80331844667	1060.85690243502	984.809015891132	784.112024997985	806.476829478222	1173.23048872988	lengthScaledTPM
ENSMUSG00000001380	Hars	975.235970923347	302.55518017667	3271.97379087488	6.80297816750088	291.571191751712	139.461919331793	336.065678775485	346.594857423958	1380.80426044524	616.162282186017	578.99799899637	545.111061185479	1052.45517249974	845.313236210987	1982.99776326436	2334.10299463182	2487.9677566816	1467.82333726696	1708.44199177915	1760.99102757495	2253.3389575428	1955.625239957	2051.57452636755	2059.91982705616	1713.51376056729	1825.6120540643	2252.88021774101	1739.65560030755	2167.84014276071	1447.51175796528	1665.95147605306	2419.59142585601	lengthScaledTPM
ENSMUSG00000001383	Zmat2	3151.11583886101	1392.03532220299	4874.28085285405	15.4229723062672	1675.57613940234	390.176065711634	2220.99827431971	752.013696288572	3005.45456378017	2637.20473630529	2490.48382497058	1317.75513984273	916.692592831745	800.157622783391	1111.07642578557	1503.37280356856	2011.81898405787	1167.4572132055	1440.99660719598	1334.31660506303	2412.3428168346	2267.52185706812	2286.61872549387	2875.97325231794	2157.51485236267	2447.69783365581	2603.86934190368	2799.41747112631	2717.16556075571	2006.11949633706	2895.62592077627	2352.63049602189	lengthScaledTPM
ENSMUSG00000001403	Ube2c	5387.68422408756	1069.93745617795	3719.29768153495	1.90419043345605	3563.48766834802	56.3514152094694	2775.98889511622	57.1280449061734	1851.06099346896	5158.90564927974	758.428618807131	6334.20635935685	858.630410900895	646.430423146134	723.665887893778	885.198812515523	2450.61453676891	833.343628186144	907.859841446089	845.264741589657	2598.45096754206	2041.38143394144	2144.47980936577	887.775978775839	1114.36166940762	2034.02207427486	68.306568286089	407.51420266372	23.0541223246428	51.7846688678898	55.1903630279226	41.623287070635	lengthScaledTPM
ENSMUSG00000001415	Smg5	1673.75060398979	966.268746275702	5242.17354238446	9.22215815214216	1209.12845871356	256.829101645845	1350.56458517939	676.441142573027	2340.74052085434	1030.68296138041	1588.80464684861	1153.64076590082	1384.70260562416	1604.03166674003	1974.59332125338	1833.11333678933	1826.58619100336	1666.77138019042	1972.17339645051	1845.26414098785	2058.56570101664	1997.24580338321	1821.58746232195	2599.49387213082	2935.51076821398	2689.9787602529	2464.45759863674	3093.34809885318	3514.36560406057	4438.79973041596	4529.62775100108	3321.40634769806	lengthScaledTPM
ENSMUSG00000001416	Cct3	8806.70840032816	1570.9903257874	14739.9163505153	9.76273698852032	5373.53280129575	209.69762805149	5997.74889721633	477.160711545419	8100.05625683439	8602.72225537002	5312.0473744476	4106.72215267244	4002.54850601597	2884.64112366764	3468.82723212462	4387.40492315921	5768.46269809204	2538.42714001539	3027.77845056916	2914.9459039816	2167.46057055677	1894.27130307475	2056.42867641453	3785.47604871193	2826.97995658843	2841.70565291671	4492.9217520622	3456.65641518265	3505.65939821282	2744.16476456109	3364.89223712753	7295.98167388961	lengthScaledTPM
ENSMUSG00000001418	Glmp	6846.3616883721	4049.5605456756	10937.4477067166	68.2054793500409	4664.20552215071	1274.94094406315	8566.9043162945	2513.69869086446	7852.99718826631	5105.40855441618	6183.85895682367	4019.04395441838	8215.02685655555	6401.24846602311	9614.71359704514	10319.9280400837	9371.69012671713	6780.48141017815	8838.68970258439	7703.57435731597	11495.5750633977	10255.6210597312	10853.4024687582	11491.1831489367	7690.64975593686	9004.70825434546	7972.21344917663	6717.25183730182	10625.8875877523	8246.69979349077	9660.83402993933	12897.4173944853	lengthScaledTPM
ENSMUSG00000001419	Mef2d	962.982503649054	368.292257438281	2271.9294026579	32.4081898927207	680.983206924699	535.674327622519	694.390631136999	1542.06321669537	1399.91556012772	1318.26419363631	1137.32773532273	768.626703960953	1744.57997591139	1222.57625509253	6240.1038374936	3546.1468802621	3343.36679431449	4933.94013929037	3560.48192503097	4140.21314125947	11177.295376028	11278.3578710696	12427.9423103013	6576.9053160904	7138.58508298967	8920.51791058857	5247.04189808822	5044.29438610426	4135.7131754744	15904.4237411981	12047.8278664139	3436.35975065927	lengthScaledTPM
ENSMUSG00000001420	Tmem79	2.71888743996783	0.0	36.8830685844646	0.0	0.0	3.16868889469522	0.0	8.53047083386942	20.1236109487136	3.32806963930772	11.3493290342454	0.0	7.72211665902317	6.13309999654814	15.7550158829311	18.491840101475	30.7928344572697	21.3311581912652	19.7067110771441	15.6459642410596	25.2698493762898	37.809613289673	39.9835382724392	38.2396115428719	45.1933584785019	42.146632775732	54.5836412011905	63.7106072074087	56.2777138670996	18.6193761101869	14.5768798753867	3.28143423772385	lengthScaledTPM
ENSMUSG00000001424	Snd1	2596.7726780697	640.018690882745	8317.63048907655	23.3846212808263	1136.86607213893	381.302478782088	902.550148189463	869.669885074904	3678.77946107343	1985.18299613447	1388.80546319307	1445.47005834171	4047.36178884604	3437.89945349099	6076.47551128135	7355.5036288165	8307.34981612096	5988.92978656871	6629.15911965781	6438.34818828836	7953.19687597916	7522.45582185692	8199.01916645825	6421.09137183273	5306.95148715531	5988.491649867	6149.13587296039	5862.85915625054	6931.05008217537	3728.96719935506	4453.03094199911	3520.04438212148	lengthScaledTPM
ENSMUSG00000001435	Col18a1	227.449494953929	11.8533096284991	130.124665431213	0.0	0.0	11.5587459889161	51.900618482364	6.27857751755675	40.5498457046238	157.529389449626	21.2042043884921	108.56283945871	1771.18977877207	2329.51362864323	881.953266254202	817.104465108835	4757.12164659481	3448.76645317619	3509.80210639793	3657.70946355632	1977.1779898886	1896.14825886718	2189.34391468605	10164.5431218055	9392.30700995784	4446.30627494788	11084.6095657392	18229.6703758773	17874.607789036	12488.5032441526	11814.9337439365	5845.05342431846	lengthScaledTPM
ENSMUSG00000001436	Slc19a1	150.516008559941	25.1683533482785	168.307117252406	0.0	97.1848737687256	11.2328108723289	84.1803566571928	35.0348578241743	137.712121147901	108.328194033138	147.165025220954	71.9957062781485	301.627749291652	359.783579880389	419.530508318486	379.893033599169	585.555130401143	634.057593656243	612.816719253687	556.974505636454	414.115631316461	517.214430785563	487.136926132592	880.764554807066	894.398583652539	721.183218240161	565.083489486708	702.795082214166	667.160002099386	938.978425084404	846.58614863801	541.009757530559	lengthScaledTPM
ENSMUSG00000001440	Kpnb1	6160.21310074255	1463.28090647292	9251.21448364011	37.9450768721084	3007.6533980423	820.919523507036	3495.79421157032	1798.04054384682	4449.88252503909	4726.08453444828	3294.07954742421	3601.79526281673	9283.47403566724	6121.07282170039	16213.9619543869	13211.14500741	14459.7196414962	13240.1912081371	11739.8150405539	13532.1031692191	10699.1278461016	11126.1756562885	11094.5412363857	9275.10556188444	11398.6190517522	10921.0698521839	11501.1063261787	9540.31577535949	8888.24892824516	10368.399317517	9452.26014188674	5789.779276374	lengthScaledTPM
ENSMUSG00000001441	Npepps	1980.21558614684	4600.23871648384	4123.41157801204	27.7110459020229	1907.06498628138	548.163983020049	2676.6338059284	923.327576499727	2922.22757420967	1945.65620130675	2167.11164534225	2290.1453418929	4156.99614275352	3983.7043215235	2875.54799764685	3611.46197757672	3946.58866588549	2669.7921937663	3183.51756955468	2492.13287666282	3062.10675493825	3128.60319232093	2904.51895319275	2749.68636076858	3483.2333424406	3078.3288618136	3677.65417000704	3590.55586147855	3753.14649266958	5437.67318449473	5953.81800526847	5954.8755902164	lengthScaledTPM
ENSMUSG00000001444	Tbx21	0.0	0.0	0.0	0.0	0.0	0.0	0.0	0.0	0.0	0.0	2.80646115759451	0.0	0.0	0.0	0.0	0.979124083468814	0.0	0.0	0.0	0.0	0.0	0.0	0.0	0.0	0.0	0.0	0.998802430890244	0.0	0.0	2.86389995888151	0.0	0.0	lengthScaledTPM
ENSMUSG00000001445	Mrpl10	1152.18215009227	527.703034983659	1906.8012953529	7.78491585030527	656.643588456234	176.572062712821	843.59983556776	470.564344963215	1061.5545807913	840.378249684781	834.695158046543	507.492760482526	1344.68166183039	958.048262979127	1932.71354712847	2047.38556056292	2216.98711142043	1793.89264113593	1897.67222780422	1925.66090673608	1802.45726583046	1670.05527696334	1674.55161017981	2337.02262893764	1831.75246840005	2045.18462851366	2009.3793767292	1784.85734209496	2210.28503372705	1605.44741126788	1764.71682978265	1709.98233639266	lengthScaledTPM
ENSMUSG00000001467	Cyp51	2023.12191490088	1028.47747027016	4210.91002262429	15.7140551869597	1285.59747607473	211.157664316916	2139.87010154687	568.848317405371	2803.55792465471	2549.63639697141	649.712605277529	1632.32944256847	7565.83069100078	6425.09639752309	8288.82032764552	9169.12049460646	6464.60237354939	7403.0703281042	7498.92546443132	7578.28079226107	10111.4894199012	9316.78731314624	8762.3941446126	7473.18663059766	6739.73368994256	7517.78116741184	3795.57572192707	3507.91507223503	2989.49099353582	974.189968043359	987.547199121164	1094.59142194442	lengthScaledTPM
ENSMUSG00000001472	Tcf25	5302.61251413535	3574.01486267584	16342.0914825475	68.9706779415451	3034.90229415614	1418.9512637867	4163.34701261124	3414.32171241347	10575.7117576048	5327.42147253343	4725.31411801605	3917.45453416979	5980.40646871233	4870.09964459684	10458.4583205999	12073.8224212138	11148.6979743454	8927.21675285079	10018.9834126491	9182.30309883396	25304.1018580645	24116.9746612934	24787.9633732682	18383.2085155381	16067.9489160104	19853.954697504	12417.6699935312	14706.7856658653	12988.5154055996	12946.2533531176	13815.4858420318	16557.6507239231	lengthScaledTPM
ENSMUSG00000001473	Tubb6	439.199896025134	167.019308408209	955.169383234713	0.972813259977814	195.802868742885	32.6229574653175	246.172911250786	71.9741315828121	420.253149463317	792.69509883129	283.004528458153	352.411613195489	3415.201627763	2575.00734845751	6886.23284152151	7330.02985209344	7221.42503639273	3646.70053032835	4115.85204704254	3904.9279913472	3084.98127109928	2588.28981085817	3062.3882488969	1926.12850738495	1638.8473926178	2488.42321766176	1231.90346178496	907.850838506172	1542.16855854558	2439.39288811902	2445.86273932384	2479.11863676211	lengthScaledTPM
ENSMUSG00000001482	Def8	440.902511615651	222.75553986174	864.100288161212	12.4565460991974	215.462217603517	131.27575110264	360.199707797142	308.561978775901	392.869025294868	398.86051699526	444.617332899283	171.424359756972	886.292872364337	622.881679258016	1384.10429165142	1466.22226466922	1451.8280130245	1406.61812146364	1354.69109680059	1289.29554097561	1911.94130196164	1880.06048267427	1734.96977685692	2037.67802116191	2062.43309078177	2013.68126554469	2250.75421812121	1866.88191659135	2010.97149267129	1611.54037014344	1641.54845558679	1626.02111640171	lengthScaledTPM
ENSMUSG00000001493	Meox1	0.0	0.0	0.0	0.0	0.0	0.0	0.0	0.0	0.0	0.0	0.0	0.0	249.169221351261	386.777126533975	4.03150479020689	2.98173818580895	208.210866395941	168.350370504578	154.924646656884	177.005635115121	0.0	0.0	0.0	0.0	0.0	0.0	35.5982862216399	83.594964945774	0.0	50.5897364209653	36.5220498183337	52.2995022945414	lengthScaledTPM
ENSMUSG00000001494	Sost	0.0	0.0	0.0	0.0	0.0	0.975214940161014	0.0	0.0	0.0	0.0	0.0	0.0	0.0	2.81889996576759	0.0	0.0	18.67781595068	2.01703746312354	0.0	0.0	0.0	0.0	0.0	0.0	0.0	0.0	0.0	0.0	0.0	0.0	0.0	0.0	lengthScaledTPM
ENSMUSG00000001496	Nkx2-1	13.5486395546672	60.6431138085627	13.3604108700072	0.0	10.4631602455804	0.0	7.48438871187414	0.0	1.20846958640193	1.75282237788687	1.78248524388574	3.00037021597899	0.0	0.0	0.0	0.0	0.0	0.0	0.0	0.0	0.0	0.0	0.0	0.0	0.0	0.0	11.2468870502226	4.24759938327278	10.5290846711373	9.42487345600924	17.5570149689429	4.6624832109637	lengthScaledTPM
ENSMUSG00000001497	Pax9	0.0	0.0	0.0	0.0	0.0	0.0	0.881252809871829	0.0	0.0	0.0	0.0	0.0	32.3445831130692	50.1252829637816	17.3237276769013	12.2925238810414	93.6041492621691	50.7339375316079	47.8315536681632	45.0267723650955	0.0	3.78088796499433	1.79151294499562	29.9239007147323	67.6008242219012	59.7370544053816	12.4098639195672	93.1874342249114	2.86671140924934	5.46550420705801	10.0009916742121	6.36226268523948	lengthScaledTPM
ENSMUSG00000001504	Irx2	0.0	0.0	0.0	0.0	0.0	0.0	0.0	0.66446928755079	0.0	0.0	0.0	0.0	1381.54456890135	916.41603652989	2154.30330554572	2510.88630203747	1130.53358280189	1481.83188521092	1595.1825484813	1590.93829219849	20.8019772831576	4.67649718837704	10.226067627125	184.918773947898	185.099888548575	12.5030229205403	849.053075742155	326.349274451958	876.406557270685	118.775615121671	151.983819996474	88.5378624397805	lengthScaledTPM
ENSMUSG00000001506	Col1a1	3.65056877969645	0.939933746646046	0.0	5.92186767268322	1.80192452035752	22.4579892505329	0.0	87.7632734809124	0.0	3.66104515863519	0.0	0.0	978459.967890876	1000953.37451922	331293.74043407	302241.7433049	678271.442662296	689982.296047428	700657.203916901	699901.558323262	112.687931752366	138.211426606896	97.7857525936011	7859.77768885885	11861.768952268	1042.29260345635	89450.2365321838	32938.4550475277	301604.26195252	3243.17904116942	3883.36494825764	2794.82108609112	lengthScaledTPM
ENSMUSG00000001507	Itga3	8.86793316479134	0.0	16.6880096015457	0.0	4.43993892581756	0.0	0.0	3.85335212796233	48.78048193038	9.01139360601707	5.47432032316825	2.69080901357184	581.412210564552	383.06707664738	416.247620207614	336.064234325524	1051.57760511623	904.980452698792	990.264130304048	868.736497670609	800.146303220112	858.914715998712	787.433496584264	837.402303657838	828.542888096443	850.828849090181	1239.74903339289	1452.48714880366	924.248816888217	3088.30912861105	2888.10269939361	3237.50124371614	lengthScaledTPM
ENSMUSG00000001508	Sgca	0.0	0.0	0.0	0.0	0.0	0.0	0.0	0.0	0.0	0.0	0.0	0.0	8.99174927256776	16.7001786534864	6.77492865078885	6.47797818387525	42.5077185590321	1.10281396706579	2.75758540536623	4.98556838938696	0.0	1.97679641397084	0.0	1.40398085870565	0.0	0.0	2.32855143605035	0.0	0.706272958395489	4.53577651678861	3.9832212792222	3.73897936719302	lengthScaledTPM
ENSMUSG00000001510	Dlx3	0.0	0.0	0.0	0.0	0.0	0.0	0.0	0.0	0.0	0.0	0.949466618143788	0.0	0.0	1.8808983387449	0.0	0.995053224703615	64.9329065113301	2.02148443768977	2.01515681705385	1.01350311109604	0.0	0.992796453640897	0.0	0.0	0.0	0.0	1.01376720412445	0.0	1.01481361657907	0.0	0.0	0.0	lengthScaledTPM
ENSMUSG00000001517	Foxm1	1269.99878124671	276.332757238726	1829.37646192217	0.0	850.296800174327	57.0453511476974	558.375729705501	127.305367140669	944.235760301697	918.133642085585	271.095722879094	740.146645230782	727.546793040368	595.327920675815	989.220502234268	611.844223066174	1783.97009472653	1345.68060726284	1261.63346253978	1435.73876640931	3300.49246474545	2924.98110252745	3293.46427690081	1143.15684050031	2023.84512310698	3150.69887795731	238.128615442095	719.080217870903	144.512582587318	523.556018040642	444.56834858104	201.038247746748	lengthScaledTPM
ENSMUSG00000001518	Itfg2	205.199509992385	196.184564618241	344.1458849378	0.0	124.962647905242	30.2418840114359	287.260634909718	210.339899404133	387.983186040863	472.089864952274	300.92119591968	120.604597560328	825.136860904011	612.072076682182	516.590357332094	289.931350222789	803.855879086937	478.237015055547	609.010268439746	591.725681974993	503.207226182405	592.575095058849	606.41871146177	199.609909089983	219.521815704631	248.572266927527	224.916136573735	233.392570417911	296.921833077776	664.032562128406	563.320611300423	526.41796058854	lengthScaledTPM
ENSMUSG00000001520	Nrip2	1.51362060780198	10.100069451198	5.465578761894	0.0	5.23624955589514	1.59359530709372	0.0	4.0693239305222	4.68361217146709	7.02797951385524	1.53585914576459	3.01503267060653	660.769127182976	591.162142364658	22.7877868883829	37.9507756079918	202.416179425527	186.321404219374	211.753761890388	215.213817384866	13.6758050203834	11.2887496000543	15.2899883135323	1.65602418463667	6.28481613263427	4.88627485239311	56.2958026636294	15.2569609518428	125.793412597577	26.4485487168115	13.8467019399217	12.4250177409884	lengthScaledTPM
ENSMUSG00000001521	Tulp3	1899.15685417233	1432.64396750571	3566.18890986829	9.55515381846472	2229.52572644678	429.625314547731	1924.51624191353	1070.32404757482	1955.33854756029	1345.92054256685	1391.08048751341	975.994684348818	1182.81871106153	993.062092322123	2794.18124129488	2719.92256608871	2295.6290473135	2555.69083259781	2447.73259031477	2577.21932812638	3565.90741757151	3495.25010706204	3391.61417716688	2932.98273435818	3714.9643289443	2657.76462534742	3375.55042902013	4219.96523838938	3384.3106306273	3504.69546513271	3527.76632067654	2038.04455062272	lengthScaledTPM
ENSMUSG00000001524	Gtf2h4	1012.65277609083	656.52859239395	1423.92107793548	2.251751584247	728.022815238895	75.3972807023897	912.233503898915	135.930108380422	934.819867332276	672.299309912554	586.835816717139	675.333436977553	631.533752403012	457.232870302519	445.637026950531	680.583887755186	616.536421058328	338.670427520128	502.709426739821	435.658192976801	288.405737025157	212.045618297666	261.855371840854	574.21341476097	378.376548426215	398.776005681335	448.367883059061	431.572510337948	565.544279605874	358.455285465245	513.735685559031	1534.17481255718	lengthScaledTPM
ENSMUSG00000001525	Tubb5	26696.7271333202	6542.01213770923	41696.0426593628	129.362254918568	10921.226398678	2860.19554852604	12508.6469149367	5355.10295844543	19981.2128592299	20197.3840671378	9433.43634651925	14557.4689583939	28095.7874008965	21220.3464501108	32939.4482696042	41138.8735450997	54670.3064675306	30155.5062090908	34335.1695914601	31677.5598203638	27539.2595369503	22507.1987169848	26959.2652979417	38409.4874473607	21081.5288896138	26304.0725358076	11058.3622369502	15465.0555773546	14069.8204693656	21351.6840745133	26153.9085273992	25488.6942065655	lengthScaledTPM
ENSMUSG00000001542	Ell2	60.5536773950233	73.7152805800014	53.1671843437486	0.880103185380761	117.322305245329	20.6803452080297	101.944544854065	53.9473938655146	76.0024469695909	110.406442993362	85.5232395973184	150.666194710251	411.869796611439	339.921493900691	1523.29570120051	1164.0397924686	1365.7480943383	876.546796965123	771.596420493945	897.66860315676	367.228619631921	411.396764699312	392.085264221878	318.48246224246	425.197555870703	229.143232604529	1886.59328265134	526.155596302051	1404.16879106596	736.131436787	650.375991411429	324.716798372242	lengthScaledTPM
ENSMUSG00000001552	Jup	34.506546340108	0.0	24.1661861849004	0.0	22.1465326539803	14.9984260482364	35.2973272297695	41.2825280994988	5.41604128082145	19.5190706413503	33.790762549598	28.3882261498892	1917.33395610934	1739.83157090189	7681.76576167755	7893.81974180813	4835.72551190141	7136.55392759301	7131.01668649569	6324.24351512249	2588.66728498476	2307.53212072804	2648.65300657691	1844.96220048742	2066.89781903527	1144.45425417146	2971.27570791633	3351.11188956068	1954.84658888967	3171.5247249427	3188.96194283961	4034.58228915418	lengthScaledTPM
ENSMUSG00000001555	Fkbp10	0.0	0.0	1.90725817316227	0.0	0.0	0.965000693741988	0.0	0.0	0.0	0.0	0.0	0.0	15312.0223632473	13482.5961960509	16330.2195209001	19115.1376415809	23127.6174233301	16434.5803118998	18358.8411372879	17079.9298906048	56.0163167566607	54.8676570807662	84.7244658820622	1584.02445191421	1487.84563116377	277.776389009574	4777.07923049386	1979.05368094735	7185.14615464561	1322.88511887725	1558.04854234794	1800.09015198075	lengthScaledTPM
ENSMUSG00000001558	Klhl10	12.9107993516923	0.0	17.0987143534345	0.0	3.30147898435333	4.30425602387606	7.47926713326198	5.21881125251392	5.64745433859118	4.15809433950169	19.4449626961765	0.0	22.9392222106159	6.63703927562366	5.34203937510728	14.8535473207828	24.302920279163	10.8523582226808	12.4485126038442	14.8527705593833	7.44273798350371	1.75089238703203	3.51996985864661	22.5751672840742	16.9460768575279	14.9950162505414	49.6208646199213	27.3589388965561	72.6304862915833	4.31588043951569	10.4280144945964	14.2768365247157	lengthScaledTPM
ENSMUSG00000001566	Mnx1	0.0	0.0	0.0	0.0	0.0	0.0	0.0	0.0	0.0	0.0	0.0	0.0	0.0	0.0	0.0	0.0	0.0	0.0	0.0	0.0	0.0	0.0	0.0	0.0	0.0	0.0	0.934348293279301	0.0	0.0	1.00904141432109	0.0	0.0	lengthScaledTPM
ENSMUSG00000001569	Nom1	648.930235875888	635.418533016457	2345.21378686135	3.55581147424732	315.608605300346	197.954309767537	827.739346263774	366.889684585425	869.221128218055	705.902697672027	723.659738091702	405.951319984231	756.275054452632	894.503113809131	1121.58702849955	1350.45249818525	1329.37766381868	1196.97611592619	1273.78395542639	1115.03781830051	1103.67727790453	1144.44122903282	1265.02335020553	905.099533006184	831.191351422226	983.073210623625	1678.30907293374	1621.69444075786	1671.9335607507	2048.04923458323	2319.94817699918	1735.59075982625	lengthScaledTPM
ENSMUSG00000001576	Ergic1	976.782234491496	409.07625100728	1824.20869604184	12.847062829729	453.528199217315	202.365069545616	601.967056410774	474.135855262036	872.068148220032	883.644446284431	675.42613213721	519.036188319901	4317.11671110044	3080.75330815	12255.2362361209	9813.84819543893	8512.24213432643	9393.17531346529	8393.40164870872	9288.78488867798	4967.20805355013	4851.49531148402	5102.84128924287	4424.96537332628	4605.56918894753	5209.50364529741	8973.81442907151	3785.3410393856	6057.94642797512	2893.79634896903	2506.73483983322	2137.55864455548	lengthScaledTPM
ENSMUSG00000001583	Tnk1	0.0	0.0	0.0	0.0	0.0	0.0	0.0	0.0	0.0	0.0	0.0	0.0	13.6825476918884	13.5400707641899	0.0	0.0	3.28361908633537	3.00461909037564	0.0	0.0	1.72042738973652	0.0	0.0	0.757223495798398	0.0	1.07255862162227	5.83528933476253	0.0	2.39491545667934	16.2136351392938	2.10261165814476	13.7229030242425	lengthScaledTPM
ENSMUSG00000001588	Acap1	8540.90278077272	10610.0470055745	19018.9163302764	43.2363230020673	7890.05021310737	1317.33884530436	11839.6728669516	3361.75634356633	10061.4613031771	5320.83760238041	9133.92424582911	5052.73316162435	8.64340174803641	7.1692962217674	1.06280122000923	0.0	3.10780997722712	2.12571721672304	0.0	0.0	22.6113923214892	13.6625753919052	17.3657761861614	187.891133967814	151.240680060165	114.376788443584	28.303887143616	93.2190482356817	14.8019096858988	21.7501413188036	24.0560770869867	21.0540148653303	lengthScaledTPM
ENSMUSG00000001604	Tcea3	0.0	12.2751345573681	0.0	0.0	0.0	0.0	0.0	0.874906138814024	0.0	0.0	0.0	0.0	598.175283109444	478.580362180772	165.925528177406	206.156689696286	649.134174166014	364.438826835882	504.165864251971	449.603237554965	12.1343808735251	7.06609085828891	13.7420491541875	8.52055142399442	2.77176017229457	3.70156860760513	148.4214275592	5.02122989577135	269.804746400288	8.98632870209679	17.232986597035	14.8763596195021	lengthScaledTPM
ENSMUSG00000001622	Csn3	1.85983682961624	0.0	0.964067384467115	0.0	3.70332602612773	0.915135089693724	8.28143296356315	2.08900986290068	0.0	0.920374464547837	0.942802654206928	0.0	4.02039502875668	10.6704344273195	0.949585302301445	4.4964637392672	12.4098133733636	7.43272083976091	12.2646921349705	14.8886652673087	5.77265828169022	11.7887425206241	10.1635070656418	0.0	4.52152193548143	10.3050159756542	2.00687453654139	3.98779689934188	10.1800586820235	82.3435516475074	62.358177703783	70.493982783794	lengthScaledTPM
ENSMUSG00000001627	Ifrd1	3473.35269524833	1158.95338335919	1976.80157355069	12.0469157427468	1644.12770140652	189.516783247151	2128.13327523134	378.72906063092	1702.88528107881	7905.52825163974	1609.6361324669	9149.54708929637	2411.7075109195	1888.59977088615	1878.48466132902	2952.35328214149	2028.97145858627	1743.4109915611	2134.39312797905	2209.77984001792	1631.2814470394	1379.88626543668	1749.20469765097	1448.08821206216	972.96535102966	790.23779464362	1401.08781959048	1126.35647465651	1498.46384442786	3761.9091286044	4667.97683872746	8982.55553973795	lengthScaledTPM
ENSMUSG00000001630	Stk38l	108.830202174499	48.7010435126649	167.773464322456	0.0	71.6478510006488	7.30388756477728	54.1493567602664	42.551449331931	171.872519601456	75.6831889380585	163.359689683126	76.9316715196683	347.215880796875	400.269898409988	956.888109024578	968.459829427191	829.098703336317	718.386281760173	643.252615749331	731.648257733947	930.749807810573	908.979567093918	949.290561761587	1119.3711603855	1132.87900845888	1054.97596435468	1644.54297115192	1295.39265116733	1244.16203690084	732.729478974353	785.383856315158	587.816518954377	lengthScaledTPM
ENSMUSG00000001632	Brpf1	1363.54081717404	920.412088052499	2411.66433017579	13.3043179142031	1045.65761161193	281.455589056604	1327.19968640234	652.760662713817	1489.95464330026	944.52590461865	1276.03875245124	1173.74071673292	758.191045428728	646.635989549054	843.533839441814	748.659478075669	1038.4624846339	940.010993007753	894.993488767746	1088.46042021989	1007.77414454929	1054.29603437131	1143.73367773434	973.592053605843	1074.12026822397	1178.24910474372	1475.67789909656	1562.75837678342	1593.63250453978	2013.7052392376	1907.66326339232	1590.47123711931	lengthScaledTPM
ENSMUSG00000001642	Akr1b3	4103.9260771168	1085.80190221062	5681.14196272637	25.8497315313446	1757.49388550197	454.360902683815	2690.96861988043	915.324969391788	3971.37386506561	3317.05681054511	2399.69208999983	2117.84945611338	1743.94209881425	1448.63816430448	1932.0704083776	3010.95201986546	2744.03669172207	1550.43776469483	1867.76831313873	1772.47417021747	3792.6436978012	3190.05744278367	3383.06917152476	3010.19262408846	1826.23877641115	1880.28522709099	1792.77311625073	1722.8915754141	1485.08464103927	2249.05661044227	2675.25164131097	5545.55595823217	lengthScaledTPM
ENSMUSG00000001655	Hoxc13	0.0	0.0	0.0	0.0	0.0	0.0	0.0	0.0	0.0	0.0	0.0	0.0	18.7959748604573	16.8311113107901	36.1527836644913	38.5927575837208	60.6491621278903	63.2936451797325	56.1051342883912	58.4423051962957	0.0	0.987008786644666	0.0	23.3580436065385	8.99625592180154	4.00714245516081	85.8268161236617	16.9934650647542	11.1185541050215	30.8837538756785	44.0955428352366	47.3830484421514	lengthScaledTPM
ENSMUSG00000001656	Hoxc11	0.0	0.0	0.0	0.0	0.0	0.0	0.0	0.0	0.0	0.0	0.0	0.0	78.865047279162	48.5439559710873	22.0409841563694	33.6307267843092	69.3436054768078	47.0862215285153	40.0217768458011	44.2475235462497	0.0	0.0	0.0	18.3217428756545	5.02185929663562	5.03232071077475	92.3755192578599	24.1318805642116	281.484899523621	56.3295768578064	70.9343044872411	49.1406334573716	lengthScaledTPM
ENSMUSG00000001657	Hoxc8	0.0	0.0	0.0	0.0	0.0	0.0	10.5752063175899	1.03454571454165	0.0	0.814121060984727	0.0	0.0	1086.99321087198	536.763573073829	1672.93864153805	1741.33859106444	854.103322641015	782.702834355304	776.610539155063	823.660138689761	0.0	1.04165271279617	2.09488052339063	66.6533288283947	74.3969435582338	1.0675827986227	423.710689459226	249.12454014374	58.193809079561	16.1839197727945	29.1979364322994	11.888686889127	lengthScaledTPM
ENSMUSG00000001661	Hoxc6	9.71947619572472	0.0	11.8791846376764	0.0	0.0	3.59652105482891	0.0	5.45521452737727	10.0013472821281	11.4345343883112	7.16963405476316	20.1122359049853	1127.89169177537	583.524064711667	2663.35592032793	2557.47942788397	1074.06848205102	1455.65067244531	1503.28375021321	1511.13563987997	0.0	0.916321366311644	0.0	110.331413389652	165.568086928759	21.873662002263	504.835312805805	243.352874058403	203.518820681689	96.017575105364	78.5978990585105	40.379826496449	lengthScaledTPM
ENSMUSG00000001663	Gstt1	20.5939630193937	33.9099897858034	0.970964193168431	0.926814725321596	13.9889306261819	6.39960548798311	6.47798020242336	7.41154602099154	23.0328896835034	7.4046892329443	35.114462125264	0.0	619.798302177735	483.820954911031	129.760407279292	173.034339228197	671.453728233962	362.774781518356	510.00648120679	496.039345347836	246.069619626896	251.961223983079	270.625508011798	330.408284993829	363.818074752456	162.826801364858	313.505124562974	308.410238583671	614.650300384459	158.440408555683	205.530426136076	302.297428304029	lengthScaledTPM
ENSMUSG00000001665	Gstt3	197.096784549502	114.566457153302	329.425259673147	5.62193451297262	75.6369313069353	68.4772629093692	121.08030473267	177.94550566103	169.934955921736	169.414093695498	139.131221467572	112.230894062761	291.538081621934	202.299329256775	498.89915471419	502.480297561752	683.345356930777	774.536566443671	761.161300454304	750.963128930874	370.696706824535	425.542882049586	390.336889690448	671.803265767308	683.020932155119	593.537865387423	732.799560137622	462.629539691004	1032.65742844184	234.087529253435	233.489808565038	186.662065562974	lengthScaledTPM
ENSMUSG00000001666	Ddt	382.698022063063	282.008434539324	1090.521947331	1.05705171175438	215.448698804794	78.1061583385329	259.999081710326	149.541628409432	500.886195399105	296.823178137996	295.023459265717	123.506178659546	417.944757696095	259.150165492463	385.642219930914	500.296267677865	667.619116852794	429.661165733195	496.784619712371	452.36956165073	955.018000367245	825.831478412787	826.526255006389	1529.96476378109	1275.40940630054	1288.93601132792	971.363870488734	1418.85315595245	1252.44101679034	511.240379741246	744.083999352088	1700.83429884516	lengthScaledTPM
ENSMUSG00000001670	Tat	0.0	0.0	0.0	0.0	0.0	0.0	0.0	0.0	0.0	0.0	0.0	0.0	0.0	0.0	0.0	0.993050476874195	0.0	0.0	0.0	0.0	0.0	0.0	0.0	1.01966190131234	0.0	0.0	0.0	0.0	0.0	0.0	0.0	0.0	lengthScaledTPM
ENSMUSG00000001672	Marveld3	0.0	0.0	0.0	0.0	8.63191037770159	1.45333317836301	0.0	0.0	0.0	0.0	0.0	0.0	0.0	0.0	0.0	0.0	1.48657280491338	0.0	0.0	0.0	0.0	0.0	0.0	0.0	0.0	0.0	0.767356699049076	0.0	3.07265414982159	0.0	0.0	0.0	lengthScaledTPM
ENSMUSG00000001674	Ddx18	475.883385948135	273.718461139185	1472.17113675752	4.98718699396053	284.647860918028	152.683798194762	523.077324682919	409.66789362299	861.656827559384	358.403082726978	568.404805948864	273.663578643831	1712.15693142841	1518.76094711609	1581.86524252615	1816.8911658696	2374.83340788451	1462.3855473619	1566.64282137046	1666.3930551718	1223.06059978064	1071.58855436965	1129.39196854732	1820.64195226289	1219.81760309627	1225.26655837373	1726.99175917523	1490.07815970751	1609.75404204445	2228.76523906346	2474.45890264807	4861.39889561894	lengthScaledTPM
ENSMUSG00000001687	Ubl3	766.636814301695	631.009147722812	1485.0694716293	15.9361283542899	394.596029764901	150.709474897609	1085.40056687955	379.418765788471	1036.48534970901	847.614976248701	695.869132963851	602.599698229705	783.745778970037	512.24801649926	1491.51216351941	1417.09926339128	1626.92607333411	1633.83407922431	1480.83994086096	1576.72425487468	25347.7465192979	24647.428428676	24734.6511792779	17788.6173440463	17632.2824342642	20176.4186674068	6455.98041388624	11879.7400403873	4762.6495583123	9162.39575811136	9350.88552673294	7363.0355473568	lengthScaledTPM
ENSMUSG00000001700	Gramd3	6.16764396203106	0.0	0.0	0.0	8.13811582980398	2.87596157504976	0.0	0.968017797036288	0.0	3.6686384453779	0.0	0.0	327.669089219783	246.168868814636	504.370208533668	479.996464389032	595.769434781218	481.469391681449	522.782531073652	546.400373042114	192.911648716722	216.369432465683	214.204900500884	364.78645806402	323.373849581219	256.396031258423	598.254225566341	404.017811485105	699.138267532339	255.482080675645	213.114401679265	188.494617814318	lengthScaledTPM
ENSMUSG00000001707	Eef1e1	341.768750292162	176.45368836079	669.013651679485	0.0	136.884089920355	14.6261629276788	166.749045503958	31.3682708496965	489.006256283335	463.47826341396	206.697995361464	203.009676086926	347.963310490888	200.199177686678	540.221051495926	617.60301329437	500.1565659817	308.907922584122	303.426950984217	305.052341585873	279.284725925292	202.643801735542	247.671258173546	578.717030622212	544.996787540273	522.910724754789	821.877064278986	580.060617755901	572.032454724482	400.237201137854	411.185188839603	587.557620320533	lengthScaledTPM
ENSMUSG00000001729	Akt1	4007.20519668735	2109.71397219201	11662.8232858692	58.4960122361074	1956.54030676364	986.531359685728	3136.15781903692	2359.6241040612	5719.44509761952	3086.74389372981	4021.61364685904	2804.2008103418	8848.64004399293	6613.07914915192	16508.4245341825	16137.0250828359	15892.2714280868	15557.123740335	15380.6711683914	15543.9193025996	21950.0270310486	20181.1391036607	21052.3103587492	17498.1739057891	13057.1270868417	17893.3322451015	12100.2817270198	12938.9027144263	13095.0546684102	15759.658434526	16290.2029691338	13249.943812931	lengthScaledTPM
ENSMUSG00000001739	Cldn15	71.1354844841031	0.0	0.0	0.0	5.8140352673933	1.7234299291324	0.0	3.48358854326881	0.0	4.17904685483753	0.0	1.66233790997528	31.7756885920905	18.2857137785353	10.3757804275545	3.52331463311704	75.9254696590732	36.3084350680973	50.966218273885	53.7108650576464	3.5347628044976	5.12263859106152	2.64548799325269	28.0885864577571	6.0833404182623	20.0371988269225	4.53581956208538	2.69649799524418	9.08137061174219	13.8963929275986	27.5335087979416	38.6797099021613	lengthScaledTPM
ENSMUSG00000001741	Il16	2924.9566136639	1800.62497634249	6615.28014979388	69.2799722536026	2031.34319529745	572.387679928658	3237.46477336194	1812.08713271768	2706.17661874606	849.819526541607	2756.06623150307	467.789655621121	28.2084421427981	31.9758488308952	8.26098790924223	8.61044008174546	148.269803576697	20.1467692236423	15.016776050878	27.2868548245528	15.574819818841	16.532139801604	13.2103197304139	12.2217560131329	9.14702420106004	1.41071155568923	149.950278506858	412.868539316632	226.10326948389	52.5327267337848	32.0354517002031	37.8901493900865	lengthScaledTPM
ENSMUSG00000001750	Tcirg1	2223.41646787554	1265.24539200289	4927.7972143918	23.5270583575408	1378.60840232141	399.792888895175	1506.71905827396	721.682715357019	3275.47896069691	803.534980901367	2154.46923639072	880.079551913218	3189.78523562269	3343.04172634984	1698.88391263687	2270.28591060063	2944.60182202426	2084.73737783056	2498.12734898967	2133.41352863354	2696.89556760364	2374.73689003876	2436.05995243564	3745.92935676942	3126.25513495406	3657.6999182341	1608.4144778497	2945.96243808089	2857.49314540649	2998.46010033024	3657.116058136	5507.00334025604	lengthScaledTPM
ENSMUSG00000001751	Naglu	1870.72884907892	569.533132200161	3754.38663718535	14.6421286044726	911.184328012854	368.729194736271	1152.9125613054	823.25444275359	2457.93569411039	1180.56541424069	1281.5016082653	624.39956026809	2962.13181859483	2708.1537243101	1514.34697217963	1549.88471254203	1991.44041751437	2116.19006674832	2166.89095833381	2179.55487896957	4876.7948221922	4365.68371477173	4803.0614330766	4059.51718676796	4057.51846668385	6227.34925909843	2795.22234877212	3236.19807251091	7136.00433941408	2069.93981961689	2370.39854263623	2568.34277296422	lengthScaledTPM
ENSMUSG00000001755	Coasy	651.213953207706	254.240488997035	1911.54636139714	4.69827253197103	328.890019908431	106.476597967701	334.660347319626	244.197340825034	894.188005240531	376.857064980854	557.858227040412	157.232224606511	682.324641544406	550.124877429928	646.880653566811	721.397925743877	926.77141584872	735.138094856998	847.430374023543	787.002115546853	1081.78586874908	731.98502239875	848.019247379475	916.158188333465	779.95499787708	821.533983026205	1034.09525000782	1059.071443136	1356.71474098466	908.789530319448	1000.62056902407	853.807331971565	lengthScaledTPM
ENSMUSG00000001761	Smo	121.336338355568	11.335004767815	1.89606589155688	0.0	14.530312038735	5.82977941639732	60.698596811856	8.82448210155895	1.89665971636238	60.7578418593618	70.8792573262037	40.3096826781551	3310.4763781838	2940.94666306763	3415.26667537934	2280.9908111136	5172.518952249	5740.0743185723	5482.01106074787	5795.21062369004	1299.9226444326	1270.19879875175	1270.5277760556	1048.08554788157	1599.80634534987	1132.2461435276	2637.06348962768	2024.360050077	3164.50303611072	2504.55555476607	2473.85580605047	907.620054297877	lengthScaledTPM
ENSMUSG00000001763	Tspan33	4.76791323156921	0.0	0.0	0.0	0.0	0.0	0.0	0.0	0.0	0.0	5.8039807011571	0.0	26.26107963742	5.69059266011157	7.12426136029191	9.55697806589113	43.2474036004151	19.1543376268495	27.3312336254827	23.3193889864283	2.0161078738335	8.01084988751118	1.00605463413023	13.3206950767133	16.3396474071155	8.72105090798449	6.13279877211753	8.09990037920749	8.26655785163307	2.96306656657359	7.01271053208404	23.5492718523765	lengthScaledTPM
ENSMUSG00000001767	Crnkl1	993.227279521818	595.176738723411	1748.22934117827	15.2404519832566	746.332654029733	110.928431261004	1106.68106750072	284.635933107658	1075.43397228014	863.999651808016	702.904884157592	673.286876876884	686.217136991026	411.60326029778	813.127959819082	812.174334576201	933.843956193433	700.276418954024	774.713023196759	809.634228255026	811.92915645923	837.140203565973	803.572029727419	773.179690046385	953.517955230579	982.531882553511	1559.05506838509	1294.595739729	1297.26327752116	975.930200862027	1040.45462564649	870.323063364335	lengthScaledTPM
ENSMUSG00000001768	Rin2	10.3871839250825	5.36380543465127	38.15665057445	0.0	15.4385824728502	11.9761694841592	22.0955046839984	23.7110183682039	6.89962184723324	3.4613680378731	7.71501282677688	3.46907978209604	1170.40694181029	790.531173162067	841.379646931464	777.684083904071	2685.73299865784	1765.77396882681	1622.85499275767	1779.28146293862	555.035829999868	518.889336347505	599.254225258233	427.099587686234	574.184599411454	536.259306253854	1128.20362755079	1013.25153494566	1951.93478138787	450.755784634528	423.46815937488	325.657111525165	lengthScaledTPM
ENSMUSG00000001773	Folh1	0.0	0.0	0.0	0.0	0.0	0.0	0.0	0.0	3.38883247251047	0.0	0.0	0.0	26.2647392637215	20.9185808415034	60.4079546966922	32.2568560057766	17.3239111216934	64.6896920997881	34.5441407016481	50.7363938166984	0.0	0.0	0.0	71.3512086406454	0.926193492131942	121.624635381986	503.130798049377	3.70109596911953	26.2099307025849	17.5932264867788	26.8665250267742	10.6118728071549	lengthScaledTPM
ENSMUSG00000001774	Chordc1	561.405353855801	679.026279741602	1091.11073263122	2.05214465438735	413.894936878955	179.214518705411	403.75530386233	329.588179200538	732.217081319871	404.573845835255	559.935214629401	242.333053957995	978.027120483755	638.997911886949	1753.47421654413	1208.136013768	1157.61018999675	1519.67609303179	1666.23316914665	1797.60662246157	1805.0058245678	1795.29325167147	1756.13860344669	1750.87395468744	3219.36682962081	3024.78336446853	3297.37596000917	3368.95918369232	2125.88372462063	3210.20316486637	2406.42925486529	2011.7761686671	lengthScaledTPM
ENSMUSG00000001783	Rtcb	1076.3512183911	818.608837444192	4796.50434169746	21.4663473350566	664.504000177064	288.992396246206	820.483226953423	600.874959351326	2212.59686645486	929.851573455649	1264.79126670155	428.187305208655	1662.17591906753	1345.11673211168	3021.84997168019	3404.94128460175	3868.94353460587	2711.28928685964	3208.29991232615	3088.36442732669	2464.67837568873	2245.72295147616	2247.3684074132	3115.805405726	2969.32489849223	2683.59116494819	5183.86787295363	3925.35984011268	4933.50908021962	2297.80744892171	2586.34300377818	3073.15290828781	lengthScaledTPM
ENSMUSG00000001785	Pwp1	317.585449700481	273.574158858696	842.20214048526	3.90038382174051	131.174652159924	45.2002504147447	197.741127156155	147.611315658306	457.552382712566	240.241848729167	242.899942768897	150.185795733165	694.95320548869	597.550691010754	1008.48592181038	1030.76318561784	1221.54064720542	890.730520259837	945.701997154028	940.032945371253	689.45857837241	642.513743047284	665.889101619536	869.278730449298	797.866859510011	851.496696861497	952.163958697747	980.320957338533	750.830517019683	885.043695942087	904.353103983008	803.58870201437	lengthScaledTPM
ENSMUSG00000001786	Fbxo7	1110.10067603694	506.137763242319	2742.56709173971	15.0662168749313	710.116749041724	352.987170808466	981.316037936628	634.897082473211	1250.67895453821	777.79500248813	1316.432554376	581.805772795543	603.304084367347	425.940874127279	366.447210697969	476.493201325323	775.917498089043	462.656514686839	516.503239137959	528.916364671673	3255.35649151452	2825.00220812931	3349.55120141254	2964.74403616228	2110.61479656103	2282.77665653562	864.975635483935	1626.65731122318	934.868050614755	1969.85318635983	2591.16465246464	3522.26538826363	lengthScaledTPM
ENSMUSG00000001794	Capns1	10888.8244462496	5252.11411999739	13548.7272422147	124.314297600692	5895.52716987379	2929.98582680347	10182.1070671972	6028.93933301282	9578.13770332689	8965.25148169145	9645.08576580777	6931.82094866592	18221.9178972106	12249.5683340394	17532.8182612178	24072.9692397881	22981.2765906427	16493.1799235069	18916.1299689543	17295.7459938216	28981.2220778852	23660.6871019893	25633.9669829845	17877.3866111593	13435.1232941896	13263.5239746875	11198.3741210794	10623.2031901321	10873.3255520754	18693.1892834486	26366.7925577434	30498.1093799677	lengthScaledTPM
ENSMUSG00000001802	Lrp3	0.0	0.0	0.0	0.0	2.08268071636691	0.0	0.0	1.45285391700653	0.0	0.0	0.0	0.0	1331.98972792509	1166.3228130032	526.23562567174	554.64906478294	1181.3661163359	1267.47457988667	1322.12369729825	1227.00039507918	26.166171501659	21.6786716955251	5.28965577181638	74.8221375446327	43.1100205228628	6.80916727724347	462.447082028413	152.837498638099	460.73950830305	172.886001809707	216.919781980206	208.738422017626	lengthScaledTPM
ENSMUSG00000001804	Dsg4	0.0	0.0	0.0	0.0	0.0	0.0	0.0	0.0	0.0	0.0	0.0	0.0	0.0	0.0	0.0	0.0	0.0	0.0	0.0	0.0	0.0	0.0	0.0	0.0	0.0	0.0	0.0	0.0	0.0	0.0	0.0	0.0	lengthScaledTPM
ENSMUSG00000001815	Evx2	0.0	0.0	0.0	0.0	0.0	0.0	0.0	0.0	0.0	0.0	0.0	0.0	38.8045661410707	22.6265615388438	23.3192830350206	16.9338189070974	110.452626065923	150.236792711681	112.06489363939	107.758295392101	0.0	0.0	0.0	0.0	0.0	0.0	142.784421024869	0.0	80.523333007555	1.91896267986922	1.95144341355003	0.0	lengthScaledTPM
ENSMUSG00000001819	Hoxd13	0.0	0.0	0.0	0.0	0.0	0.0	0.0	0.0	0.0	0.0	0.0	0.0	773.361413256372	443.320307052122	556.664483039484	572.443432232683	2915.54753358111	2667.77478760154	2245.39583008572	2355.32228035618	0.0	0.0	0.0	1.01777327688034	0.0	5.01940110342377	1519.74315169081	8.01329207173925	1763.06032360514	115.141646243554	109.97526479793	86.4431428959893	lengthScaledTPM
ENSMUSG00000001823	Hoxd12	0.0	0.0	0.0	0.0	0.0	0.0	0.0	0.0	0.0	0.0	0.0	0.0	223.410750157596	83.4810305873411	86.6437115934313	83.4012645107411	699.644301476277	630.023676940133	681.444185351086	651.043073172198	0.0	0.0	0.0	0.0	0.0	1.0041164966447	53.6349372114476	0.0	131.694195714686	2.90145609560225	6.87454320156209	0.0	lengthScaledTPM
ENSMUSG00000001827	Folr1	0.0	0.0	0.904093869566361	0.0	0.0	1.55240007071221	0.0	5.85096616058487	0.0	4.29798566030967	1.80972907203335	0.0	17.6518077431399	13.9476071524578	9.07570509778308	14.5013842428825	89.0047858836803	86.4162555710011	103.036000367843	85.7470691182219	6.13766765790707	4.74283502008467	2.6190926740143	1.8403695165812	4.6253403109456	1.75959317813554	0.938778483733002	0.0	0.0	1.1180868500305	0.0	7.46008473711515	lengthScaledTPM
ENSMUSG00000001829	Clpb	476.817353118237	109.217988267578	1728.08944637068	7.75903533454988	315.204312418315	23.6757644975456	176.038081597593	73.9996912557275	702.794198026364	370.783271872751	273.179045221229	205.01380899429	1175.47954656502	1059.27820949164	1280.33003855362	1378.64849726763	1093.56051290957	1326.16538128308	1365.83476199872	1589.19966741097	1201.51002296583	1378.35836340381	979.933624631151	836.386519464828	830.987551653387	979.192888715234	1077.8686502627	1052.20062851672	1251.85268383204	1184.25765977984	1183.00112493427	1492.08709570222	lengthScaledTPM
ENSMUSG00000001833	Septin7	2124.05766464563	1393.63730422606	3550.34075918346	20.2351526145492	1270.99212287789	405.366666940483	1946.71516478389	1073.62155115547	2060.39777632797	1920.3492883564	1508.67026541778	1344.33805866621	6378.3975668778	3974.05449803186	7339.42165824718	8037.05447090436	7476.69218980732	7492.0712618712	7751.62129577369	7804.56808477514	8921.8434862036	8079.01158277891	8094.69544440786	8022.44613214507	7745.64028902677	6405.29579406791	11716.7537057941	9177.47240632098	8197.40999602088	6606.30014643909	6961.43716416629	7320.02298849584	lengthScaledTPM
ENSMUSG00000001844	Zdhhc4	824.859125253702	748.331235670672	1383.32407706723	12.6199638380832	565.036467151235	249.52588771965	998.196925327211	636.894802833452	1037.03366265019	704.528009862708	1116.53441507089	434.670604330617	1046.05066532708	813.317035790788	1253.70523436169	1422.00545115333	1429.64937580093	1310.20881972891	1410.40916683432	1420.8058648296	1368.31388921423	1254.35766169428	1325.89090103676	1338.37100690214	1297.8749871275	1151.17685373117	1265.51052779012	1268.3353079221	1378.68905114153	1086.94409186211	1126.24115162268	1226.93451736917	lengthScaledTPM
ENSMUSG00000001847	Rac1	6417.28572903163	3592.91641994139	14708.9961059233	101.284562944641	3408.10883122521	2025.37450489223	5001.11830017239	5483.8873779214	7887.65844761971	5570.33033183858	5841.75295101347	3115.45022465969	8309.32140225799	5660.00666621387	16155.0445448159	14129.4081427854	15056.5045034717	15043.4665442025	13282.2167567154	13988.9724163766	23386.0646299908	21018.3993412748	23097.2492198633	17943.4219597449	18322.1255221981	16530.8706832525	15112.741100113	15725.5112419347	11224.0473011433	14107.5034294369	14367.8741705096	10715.2457538972	lengthScaledTPM
ENSMUSG00000001855	Nup214	8053.62504529896	5259.39564774342	7063.74167526409	7.66041337779245	5552.95861575587	698.64792860293	7030.31875625492	1508.46380275936	5734.49538065438	7466.85891691935	5331.44785629943	6478.05164638031	3501.33351552218	2312.27833401951	1904.07411068657	3199.15434368212	3502.94021852568	1738.95933015225	2182.12548266195	1997.46959517156	1632.41755274251	1743.29787158055	1949.43458348253	2601.253049247	1268.01508255789	1320.8501120227	898.479305836028	1095.66993866437	1226.84920487046	2380.87396761644	3284.07237055953	9304.76170762509	lengthScaledTPM
ENSMUSG00000001864	Aif1l	9.12846125633924	0.0	27.3999660053399	0.0	0.820374348070722	0.0	4.97806657186277	1.76150167760304	0.855920867869214	0.830429373399738	1.68400904922355	2.47894838421342	131.344513769716	41.0723655698813	648.202803305822	606.999633871131	482.577149950533	208.884292326617	209.200659875742	229.391638359436	3.55788771450268	4.42530996215639	0.888344899997496	563.937067319822	810.375182267252	97.3574452101748	3242.91418287459	535.15678954005	595.01677631384	354.42051457343	343.667795663945	316.31706931224	lengthScaledTPM
ENSMUSG00000001865	Cpa3	584502.039637852	323164.999081321	1114537.38936171	6592.39162072833	450094.750191218	132130.329858469	655631.904774293	322321.392947834	839374.043627962	497764.4974946	504181.528735229	400081.118297756	5.53275722275443	0.0	0.0	0.0	0.957913608098272	0.0	0.0	0.0	0.0	0.0	0.0	0.0	0.0	0.0	0.0	0.0	0.0	0.0	0.0	0.0	lengthScaledTPM
ENSMUSG00000001870	Ltbp1	221.443561334302	111.899504702166	321.60074776107	6.31686280358872	41.5100669686398	41.4191198819135	244.250295847386	77.2931129098943	241.266760542264	146.534616917104	263.967754740517	156.195774503053	1644.67721421976	1457.03958203721	2563.17057891961	2518.57717732769	3246.97524438206	1044.51642924438	966.395151695818	952.1711311785	164.698943938846	155.652377345471	149.073137970083	481.55482122381	853.911955567238	221.866959438035	1805.04712542358	643.739758438831	7327.89066935956	185.261601979951	221.227961843434	393.055606872593	lengthScaledTPM
ENSMUSG00000001891	Ugp2	755.330602658048	152.302104287854	1338.92821488012	8.29535406421614	383.960425969147	162.617374113978	652.856780703188	296.298833513372	697.545070244607	694.869207000548	612.791252795145	319.936679646911	1964.2857526726	1270.24350587389	2221.22207271026	2668.23210823324	3556.20316441341	1823.42589411772	2055.37172613865	2017.37120319312	13620.2374213035	11416.1586760343	11951.6755561508	9526.58066659383	5186.79886523376	11242.4555131142	3339.36211579703	3566.11218414998	4053.42085911736	2197.646572413	2705.98043579705	3797.00687543655	lengthScaledTPM
ENSMUSG00000001901	Kcnh6	0.0	0.0	5.41275210230178	0.0	0.0	0.0	5.21631015564409	0.0	0.0	0.0	0.0	0.0	17.6555572231935	0.0	0.0	0.51027010336495	0.0	0.0	7.48261776187436	0.629681319047112	0.0	0.0	0.0	0.0	0.0	0.0	0.0	0.0	0.0	0.0	0.0	0.0	lengthScaledTPM
ENSMUSG00000001909	Trmt1	2759.35798382712	3260.26072552031	4469.61506795305	12.8724589624839	3137.92816538773	272.212888065234	2755.36788668384	477.024049752451	3260.33303216267	2166.49470805274	2423.02801489033	2328.70791104613	2081.02504930704	2198.97581109736	1357.54211639331	1943.26550023196	1655.65714853396	1313.19940116243	1632.45333988945	1375.90018184952	832.47095725468	895.66645168351	846.591289915472	1350.79363234125	1372.75512729509	1199.02812821662	1430.87253593421	1667.7328326753	2095.38780076653	1272.58324476436	1619.2546423433	4188.97253300451	lengthScaledTPM
ENSMUSG00000001910	Nacc1	2917.59556500067	1315.1193871968	6891.98089234499	46.6909387736501	1792.14646511871	764.668201007768	1770.79618512591	1786.01751328175	4003.75720493731	1941.73215186535	2571.03030810508	1781.13978766802	2624.65932283596	1936.32221831281	5205.8414046326	4733.24415845987	4279.97946259263	4550.58564757535	4213.40983814102	4538.59976150943	7079.92086309946	7385.01978655094	7193.4652113249	4241.3162300837	4520.50907513948	5058.67752213321	4213.63095054745	4079.0750247351	3390.47810505801	7537.37035147596	7375.67150939313	7628.79340362536	lengthScaledTPM
ENSMUSG00000001911	Nfix	1623.98721280603	3116.03985774002	2955.69461411548	21.2744934932194	1569.45165559854	596.558207120761	2264.36642047692	1134.90661736219	1994.31645410731	1276.92650612358	2015.17433731267	1377.71487728433	13499.9296761026	10331.9092747624	12896.8891340614	9990.74101878764	20328.0086774385	28652.6139421723	24575.7725073429	26154.4992220871	487.941300896063	623.432362172163	588.565823806555	580.999359269574	1137.07350237049	495.706581615986	6551.19643499284	1785.41168394904	8552.02794158543	1758.68977667923	1560.38851771889	1554.38872190454	lengthScaledTPM
ENSMUSG00000001918	Slc1a5	2758.61155448946	875.431696274857	6982.37233748967	12.1827630397376	1989.2631413714	366.782420500878	1626.36949930676	885.22266544191	4522.17582921779	2070.90740980373	1877.89954709374	1877.93072343487	6522.99792472483	7438.96540788963	1198.87170392879	1197.5344812527	3192.22015980151	3671.90850795828	3904.54654742024	3792.90691462689	1375.13468469443	1245.09255626943	1555.77272868396	1907.647044548	1358.71679034083	1384.16683698469	2670.10182198163	1552.54773234562	2943.06725617009	733.399146765969	967.138743717457	771.257038121548	lengthScaledTPM
ENSMUSG00000001924	Uba1	4015.30444919617	1238.21801246705	14431.091794833	120.815298781708	1754.26392144453	1870.96712849564	2104.58610503722	4926.7028073695	8557.54604376971	2969.96675264571	4073.46499538894	1266.80080691552	13300.081999669	10404.4854681206	25532.3735671024	26691.0634609527	27942.1953084627	18620.6427677952	20790.8781182671	20109.1226475664	22808.5197913439	20841.4412834382	22006.8884867712	14100.4629859074	11129.6226985338	12202.3857219993	10797.9425295724	9387.66576462657	9349.92666780418	19619.7865886478	22371.560770672	15958.3470865212	lengthScaledTPM
ENSMUSG00000001930	Vwf	21245.4274022597	13474.987488173	59137.6797013784	87.287299875994	15833.6086823947	1953.29980599068	22597.8291364702	2852.40954975882	47464.1122268917	15375.9249027435	17247.3264106276	6589.71206360871	7.65944083375559	24.8973655964837	19.8602878755566	42.3641351919305	23.1646954305416	19.8750835879817	27.1773885264345	27.033339196019	980.587589924191	903.195077361533	1008.95305760795	243.101156320265	148.966174704087	451.697260477944	26.6365165042578	15.592873604328	30.9554598645438	22.5463416620181	42.0962095139873	80.9144854879772	lengthScaledTPM
ENSMUSG00000001942	Siae	307.636353728173	139.749135780166	360.206629894459	9.52908338942935	178.859480073815	86.5503070378793	296.381552240272	220.505206469328	236.849471901253	98.2471213788766	264.579883705711	132.197705901813	949.363513344404	730.19216386593	663.045479245778	486.496589939646	702.946310084224	831.230096662952	823.814914268762	825.019297648523	864.622466774721	948.42226650318	877.199428668503	338.49488721162	739.514273297342	545.184757171239	716.203991352568	741.671087028051	787.661245944633	754.545901412993	744.605470956839	541.000068906356	lengthScaledTPM
ENSMUSG00000001943	Vsig2	0.0	0.0	0.0	0.0	0.0	0.0	0.0	0.0	0.0	0.0	0.0	0.0	2.73897620291007	0.0	0.0	0.0	1.4522519800862	0.9485511793425	0.0	0.69898618477415	0.0	0.0	2.97212242997422	2.27178571037979	0.0	2.40932545128917	0.0	6.65591011167237	0.0	11.1403883863976	7.29487200663768	7.45381302168425	lengthScaledTPM
ENSMUSG00000001946	Esam	0.824196169468601	0.0	0.0	0.0	8.16596047196735	0.0	0.0	0.0	4.52276959135467	0.0	9.19633596374847	0.0	5.7572108251689	11.4454453608478	2.63115140292416	2.59901573256423	25.5290901898315	6.68076946660733	5.25802885363703	20.8568565052327	235.634613815567	194.028425702565	229.369996214436	364.038773454616	120.291992521708	233.977776694062	47.2741647576788	169.903104556378	21.25171301546	235.133513330386	297.380110207318	393.707755882569	lengthScaledTPM
ENSMUSG00000001948	Spa17	26.2193796091289	10.5290514645457	14.1802440147001	0.838346243774285	30.2421377137416	1.76230231846952	45.5584676825489	5.37697822126342	14.1642781006125	32.2341824071475	86.5616885930038	49.5701261411439	44.7801688034155	22.3273357510341	5.46855469555577	24.0170151464899	42.5774463557026	11.748099659854	31.6756423134769	25.9818605474444	36.2876632801643	33.7384671903986	27.7863737636597	34.7943652038789	20.36024578282	14.3195537095899	13.5447015078334	15.605745899917	19.8244535185986	40.5159063674995	79.964632110432	197.873913003939	lengthScaledTPM
ENSMUSG00000001962	Fam50a	1582.53612679404	778.054109916332	3625.47432382655	7.60637404542935	896.161219793534	204.207788329818	1347.51263458238	455.923163443718	2587.28672386249	1183.53396599204	1430.35912419304	591.303728845949	1367.5532728074	1037.87351594576	1477.91596671751	2066.96794060584	1985.61341779298	1207.47460586351	1413.25744970105	1495.56901987982	1461.85764589266	1281.11599526013	1258.42709625228	1744.55605300744	1109.17452350637	1285.5454563994	2082.80786853164	1821.14606357995	1850.98421294741	1151.35974368331	1363.80549644341	2476.87739128404	lengthScaledTPM
ENSMUSG00000001964	Emd	745.013085108744	477.565768324194	1959.02425979298	13.9968830672235	325.678284075915	272.519398730332	454.508294428669	817.583524844268	1041.40814420515	620.410860021573	799.80487832168	416.1828187239	1251.60308894317	1034.95947171307	3068.88543077615	2165.25527618868	3001.2474175971	2454.30879412845	2622.90683032321	2501.74718889014	2700.82455121728	2353.21853627439	2343.85311638127	1590.9669624621	1342.11777266503	1611.29157896511	1613.60705293387	1180.0861915751	1702.8360164974	2283.06225413574	2065.78224725144	1421.91110317057	lengthScaledTPM
ENSMUSG00000001983	Taco1	70.7843387343328	14.3638441189202	235.564508066624	0.0	29.0525958355785	18.0568202992997	36.9928881735491	24.3023803894535	122.167867635401	26.261545651933	60.3007091937585	12.1180153960677	58.7837465751807	49.0195920602294	176.810150803583	181.682324639535	201.672681355104	168.275378844113	162.304036437775	199.214701278314	192.941921307491	197.396819116178	175.442675919777	247.49839189776	195.499586980667	256.414381593174	249.915204563937	274.237439277665	316.569753248318	161.828683999762	185.308628744327	108.613917578605	lengthScaledTPM
ENSMUSG00000001985	Grik3	2.76082369098437	0.0	0.0	0.0	0.0	0.986473052547306	0.0	0.0	0.0	0.0	6.53686728719838	0.0	0.0	0.0	0.0	0.996652565821568	4.93868482901476	6.11013964263356	8.08708431810575	0.0	338.138703121695	376.174929760564	427.929002603912	348.666478982688	913.924498233236	459.559887852989	618.017410540742	1614.63259340449	291.830873747601	318.361504154483	238.305696370839	133.511807607392	lengthScaledTPM
ENSMUSG00000001986	Gria3	336.963567606938	46.2663892543547	466.668982274134	1.95376222531021	267.139383226669	13.4665537944402	50.6476905711734	10.7420977539034	191.227467327793	309.760799788385	33.8085486809796	247.727391903505	2123.57089072364	1509.45416219265	2781.24832274657	1815.91328828921	1844.43106729522	3688.70499527225	2888.23732170059	3484.96625305286	1400.29863629054	1312.87152085742	1314.05077026995	974.051210993564	1299.12813655848	808.248801009694	3320.373894313	1417.08564268926	2395.10744371983	1145.1614859588	895.943530669358	665.078633327594	lengthScaledTPM
ENSMUSG00000001988	Npas1	2.87727858434737	0.0	9.43970466135572	0.0	0.0	0.0	4.78075889870155	6.99657399742356	11.8542646739444	0.0	2.91877142166713	0.0	0.0	2.63787803605762	11.255002501317	6.06107179455082	8.97837189611514	13.6864050705819	12.2072361707608	16.249231474932	41.5540641744123	34.5520209607287	38.5824841533509	10.409194798058	2.86024395977332	8.38747491666918	4.15268530047746	2.05686987279544	1.03927831598019	10.9277192124292	22.1668634482886	5.79028525591989	lengthScaledTPM
ENSMUSG00000001995	Sipa1l2	11.3249230828325	7.77887166319463	3.89109533785798	0.0	2.79457615248231	0.0	0.945598853423893	4.0650064981106	5.84620140708999	16.0927388143807	31.4239283396429	0.942318986205525	635.440649402815	564.211543191404	1094.15543330754	742.126524901777	1169.46338031323	1524.79885463659	1338.03318117863	1530.98567228717	1091.26265142443	1003.69272216315	1031.91893193461	1232.49273943453	1711.04150439795	1290.48277648666	1155.45222695352	2512.94102543001	831.443357199706	1756.09758610203	1338.45826039662	586.109869659212	lengthScaledTPM
ENSMUSG00000001998	Ap4e1	83.2946204972994	63.2006158924931	202.491359226514	3.4564962738806	53.1009705405888	40.429056965612	233.1877747202	158.4276943876	142.306014057276	63.228396981786	132.431986059356	58.0905870166036	224.600863958933	194.178829896152	242.892400824334	136.150029770878	175.329534293375	302.401017795565	241.221016744221	246.640201637621	463.500161052864	585.499268460223	537.857621761754	405.551954255286	944.498087995094	762.333312669566	561.008133093755	654.491377271831	431.631210268825	500.782074565317	365.57174947754	129.296682334422	lengthScaledTPM
ENSMUSG00000001999	Blvra	901.38306704828	611.536112383308	2358.68452896086	4.7621048645888	595.212865122362	111.819660298199	912.031774716635	215.674474913482	1537.04190726942	674.355923706859	635.355369355838	464.341331744554	321.108243578508	233.870533051433	286.773817347259	423.725014363885	536.049423933107	279.424469471456	315.634661358896	279.290499975293	558.572490592932	438.674048098621	451.228146008659	731.418744148852	587.424378150194	647.686106340741	384.555746158758	584.832689423593	491.933953548005	298.889303181583	385.342338625452	719.148736807923	lengthScaledTPM
ENSMUSG00000002006	Pdzd4	62.7828981254428	51.4009050763351	219.444748887065	3.15103709772417	75.609233797877	7.25127166346108	23.7129296210802	34.8401481257831	145.111343679557	30.4509013522452	92.4935127956861	17.596304858966	285.163634143763	262.194741634031	141.857538682285	182.937841033294	682.29882180865	450.161314825752	496.293490072721	492.26899114091	158.996068232519	198.494791691598	168.482417567298	157.230493731729	117.378618986407	126.365257133261	281.947677690947	155.523056744757	306.138469038769	113.853591459065	83.9949100964578	66.6227343318323	lengthScaledTPM
ENSMUSG00000002007	Srpk3	46.7075628859396	107.46562968619	65.4916824327476	0.0	21.8724330291363	24.4702969947617	62.4259720271685	60.6477910985024	40.9664396534781	17.4451687299046	193.195028251696	27.8071956873838	31.1821013879979	4.01661117978025	1.83881047021521	1.70198732549777	33.0551386931369	9.26124396993541	0.611223030391706	3.06490911606347	3.41524077917931	4.81859786152287	6.93529220161959	24.2639464999047	10.4258818327478	5.48708254634489	8.20173178510315	22.8863343247289	10.3737578226504	3.52181889909424	10.2229064026058	8.6328493645003	lengthScaledTPM
ENSMUSG00000002010	Idh3g	2163.91725280944	1456.86995123082	5357.34284998566	27.1071551571547	1434.43654453637	648.063245474224	1867.44377632369	1350.08104910861	3331.14693234693	1552.88259346815	2028.60495415967	1190.2692167907	2109.07803287133	1737.39826678932	1791.9364494943	1973.12610263438	2870.57227054537	1562.57007140899	2100.4597991201	1963.35051105409	2487.43186377347	2203.63675088431	2271.21169233845	1707.3003770322	1542.57550089975	1434.25391425206	1788.76460218336	1939.06827741845	1808.56374389575	2159.86165328873	2452.33909094735	3073.63644661889	lengthScaledTPM
ENSMUSG00000002012	Pnck	21.4522036070944	0.0	18.5577095399968	0.0	38.4449640320111	11.3085198640833	38.8392241831329	19.83072331532	29.3182742459865	2.37914854312962	67.2570790801661	4.9319154647741	94.3623113511648	80.5856330768197	28.4571395003106	70.5600186111633	66.4074474546226	38.4299035287412	61.6651641006097	42.6484859562191	1.66948321906543	1.64059326492184	1.658603899663	16.72210525992	17.2715166789239	21.0382249515495	12.0678239702025	11.1125113510949	34.9825465742113	6.83668628738425	5.85696529513053	12.5477278559913	lengthScaledTPM
ENSMUSG00000002014	Ssr4	6312.18037401574	4288.57750020336	20294.1049880638	30.9265387511871	4189.62789914184	626.757457200312	5920.90071650012	1090.9281941039	13288.3434683676	6443.17596398261	5451.23407731189	3887.62245378831	3206.3084771947	2649.76395533805	2076.78677294112	3020.76457853933	4051.19591581812	2291.57148988353	2640.29810766623	2422.98591572445	1906.99701775958	1571.90043710087	1655.76000092234	2977.65201900307	2361.00210445349	2100.58063500746	3212.69615523876	2317.26448810731	3866.01505129268	985.742458312701	1257.50434844495	2184.57630848153	lengthScaledTPM
ENSMUSG00000002015	Bcap31	5409.92548237213	2741.79005426149	9511.37400462233	39.2886248180697	3259.12521185357	781.686536003488	4749.42602902492	1994.85551341788	6271.46576696543	4468.47961370653	5051.96099058998	2720.06201218717	6127.69422386888	4766.05779847207	4266.74266328341	5266.88607401017	5905.55762847971	3484.83049708002	4115.17902908498	3738.86343940848	4737.78856387274	3713.40315287288	4093.05542503711	6198.38402484034	4856.475661236	4776.14200544869	4573.51333177584	4426.69639990077	4259.64013195059	4424.70345931648	5119.78054561065	5708.36431197103	lengthScaledTPM
ENSMUSG00000002017	Fam98a	527.428541440882	180.784355430741	1318.38699798851	0.955784805405812	410.096760440109	45.3169119765881	354.522867604277	167.998637417443	690.827843823892	403.053852847464	567.682666524706	342.848073847857	1058.01029964378	632.660417063621	1680.44032430159	1697.43467078477	1756.14432892815	1568.67312980547	1594.71281434565	1587.23843063373	2094.07508876767	1834.09853134564	1970.02683593709	2359.47088254809	2350.42806589527	2523.87484338741	2409.68725247798	2308.87451856849	2221.45063631238	1343.99248294908	1296.96853165353	1351.15598572866	lengthScaledTPM
ENSMUSG00000002020	Ltbp2	111.216015181177	0.0	0.0	0.0	0.0	0.0	0.0	1.36524384863361	0.0	0.0	2.51897859128614	0.0	17484.3303866232	14065.7564329751	26407.510374354	21431.2852425333	11545.414874825	21188.6146623703	21410.5943173753	20648.3049707488	0.0	10.113134899832	0.0	85.0302696730067	77.5684807012666	20.2099651750589	142.95263182629	12.9687640505968	1013.34954693072	22.5569916708565	14.0016488724259	3.29569297129816	lengthScaledTPM
ENSMUSG00000002028	Kmt2a	1126.60446104929	1193.31968876084	1918.97366288363	56.372456035718	1135.60694432092	424.131065877347	1873.695447676	1309.81627470966	1307.60726125981	804.571191232316	1659.80667883744	849.42168127794	1246.95165126845	1098.68835146014	3289.68541657688	1148.18313179663	1614.75878131639	3844.88017869685	1640.74381856331	2407.54885420848	3911.90583973055	5375.2974754183	4407.06395411024	2144.58123640022	4969.2121420308	4068.23146792041	3754.60137792542	3984.43489272767	2232.12502021276	8153.16810362753	3124.78299205856	2682.10171157931	lengthScaledTPM
ENSMUSG00000002031	Ift46	604.407115444254	328.113664806028	1175.33207172275	9.60787419535012	426.33618911529	164.326544831142	501.868847006211	339.71956984703	571.378613438909	404.463458801048	502.39996185459	385.149325053269	1500.72519233451	1153.59467181419	2113.02234196729	2340.77687988586	2583.40342352214	1918.02283688158	2155.40609550449	1978.94985248258	1931.58125349728	1739.41991106532	1782.72158406325	1629.18184360146	1626.97001249674	1150.16903082145	2343.31389489039	1844.98127378834	2477.2541859408	1731.6533250196	2002.59306829419	2294.47175302601	lengthScaledTPM
ENSMUSG00000002032	Tmem25	10.0928877975823	15.0318222010208	14.5142070574381	0.0	9.07852600478216	4.78177965206951	8.24539042048688	1.93165720432218	13.2404450779215	9.16877809218957	26.0641721577036	9.12147545459218	45.0837361807384	40.4989137253024	3.95298101768475	3.721130954137	22.1409137381553	42.242399300079	23.0333076724744	25.5719410288769	20.5034330736441	15.772285353645	17.0177697326535	28.3436827994411	31.07022207016	47.8314088259192	29.6584852002135	58.4275127644106	28.5059140381641	13.2991395973493	13.9783207931542	18.5597313691275	lengthScaledTPM
ENSMUSG00000002033	Cd3g	0.0	0.0	0.0	0.0	0.0	0.0	0.0	0.0	0.0	0.0	0.0	0.0	0.0	1.39388906421052	1.09966223637015	0.0	34.4734760825803	0.0	0.0	0.0	0.0	0.0	0.0	0.0	0.0	0.0	0.0	0.0	0.0	0.0	0.0	0.0	lengthScaledTPM
ENSMUSG00000002043	Trappc6a	2609.71796937941	1079.01588979738	2611.51731880341	18.363041630261	1166.79052107369	282.538162447347	1344.88891007957	642.781370275061	2176.23190704334	1737.0139136205	2226.13510906641	765.038586533514	922.22169264975	472.047202605781	565.020121787569	879.387617797744	628.691514437339	407.767248699924	456.896011818882	445.682993974963	555.237801109535	456.272681606794	535.704612041294	1054.75506306012	655.290376503301	728.5666290082	1048.01300653012	1035.87996605921	1150.75606904485	576.551820109062	830.151559613657	1325.34170741637	lengthScaledTPM
ENSMUSG00000002052	Supt6	2287.73433405247	755.366956099698	4650.39287046853	24.5581463471202	1257.99217796974	775.760610588507	1489.88321048983	1596.59856026728	3067.08850205005	2422.9462384916	2561.12725106676	1098.12058930957	3515.13708243815	2842.29141223833	4373.01372728061	4166.03176961375	5527.25981069072	4322.16641296421	4732.26414095869	4442.70623465429	3608.49247235999	3731.44211980081	3867.50364133603	3682.4911825763	3643.82440809228	3304.03191727485	3993.15960883835	4121.43590093202	4405.21467531041	9702.30006910297	11192.23421365	9983.83160919317	lengthScaledTPM
ENSMUSG00000002055	Spag5	960.96797314249	250.759324023408	1193.17996518457	0.0	553.44961443432	8.18986004362603	397.195974508524	3.81428889760938	683.519290745596	858.458392261427	167.143519516989	952.226305340378	491.221743992713	401.47377388098	207.167505340286	220.040762608591	644.932429930728	263.763464709847	345.818746050946	284.731272690893	560.856991239803	640.02194573106	551.453200836238	281.515173073252	517.937069180722	826.619489403162	89.3763098757301	187.545288154644	25.0828295213581	96.2333678947364	82.1826618782285	82.6056726796286	lengthScaledTPM
ENSMUSG00000002057	Foxn1	0.0	0.0	0.0	0.0	0.0	0.0	0.0	0.0	0.0	0.0	0.0	0.0	0.0	0.0	4.04589534400435	3.97991506920262	0.0	0.0	0.0	0.0	0.0	0.0	0.0	0.0	0.0	0.0	0.0	0.0	2.02000426771049	0.0	0.0	0.0	lengthScaledTPM
ENSMUSG00000002058	Unc119	2950.38117701112	1210.03106503485	5016.82259177347	21.9440972143595	1927.03363621592	588.350661415482	2412.26515625859	1286.64848415679	3117.83291171363	2066.32152304826	2277.04962047804	1255.29194491606	1247.8513687944	926.100484462173	546.878038713295	837.128693492944	1225.20309812792	958.211629569246	1156.38206184194	1100.69471003448	190.748138415706	159.375139344766	146.217762092419	203.576476112829	168.822378898725	129.916021666768	310.359715429958	213.454834289546	724.754576639101	437.645807218774	463.579098870766	473.596981695178	lengthScaledTPM
ENSMUSG00000002059	Rab34	18.511633514949	235.883173986405	54.8226903242205	0.0	51.6869090924666	15.9556854561927	82.8965070829317	18.0603734150964	21.1630382559631	26.4773108465275	32.9325534979039	43.0629545703214	2082.71355727507	1752.32953428096	2654.90644390426	3268.75859747898	3161.36741764877	2839.93644586862	3206.43177240924	3090.86496546052	1629.61410660909	1188.43241951515	1443.64765151392	2440.97419579241	2045.32885511385	1645.73941237223	2591.21985516187	2290.19665631616	3519.51413078959	1916.85283214863	2357.66169878069	2624.14296097077	lengthScaledTPM
ENSMUSG00000002064	Sdf2	1566.19327266019	1301.87119319196	3997.0246189724	10.6356059232987	1126.75582480051	248.360207500975	1867.2709491536	646.021099946385	2569.44561799744	1295.61897273461	1798.80487542649	899.167271168115	1047.40036421998	873.108346744759	1169.64491883487	1470.34932292496	1808.31010980626	1104.36908613225	1373.23730358328	1252.55688039828	1165.43441477175	1068.59891566887	1206.23532454458	1912.48552193479	1407.0698228686	1271.67001550199	2364.61467603188	1891.04427566163	2836.66608620175	998.131520171636	1242.29700041472	1313.4822010473	lengthScaledTPM
ENSMUSG00000002068	Ccne1	258.93050767933	7.85543479380338	522.502359698155	0.0	124.239731161632	7.0584238784901	23.0056815871655	7.1319758058041	236.785299637823	168.607043572702	37.3026268007401	99.2196469282155	430.712562064411	235.552411587975	1060.0946478334	778.239440124207	1495.21153080039	1082.07274682891	1208.31838967196	1206.29353444858	841.788467027307	732.835400588972	887.465223475099	491.062653181025	447.156645196781	415.566056321175	489.360052791945	293.04470826841	467.059426366795	225.362669694808	197.522580169244	145.468747554302	lengthScaledTPM
ENSMUSG00000002076	Hsf2bp	2.92426531825981	19.286223893421	5.64823979262081	0.0	13.5542231190814	5.92431429622865	25.3612538294554	13.9765435763041	44.7241782991192	7.76275856178954	24.5342139843895	1.67493994557578	2.47224251382617	18.5440265377462	0.0	1.77919650581651	14.20005719627	13.3357801020214	9.99930087602067	8.38722590471204	5.08088681620271	3.02204112205516	2.028553794944	32.7462134958146	18.756665914755	23.1526396486542	114.039893246716	41.2429034624704	66.598301425012	1.31972047171042	2.66696745397236	7.71679215747313	lengthScaledTPM
ENSMUSG00000002083	Bbc3	1179.7764401856	700.017695219244	3243.52067463987	12.8358925190007	972.10524212241	712.833705974104	1517.68265363178	1779.47548866952	1936.09239767204	1374.22134420714	1473.57151828226	644.258710627651	694.67478867077	516.905750533742	833.420374486068	811.536856188708	897.993069945732	1416.71136922599	1538.0771040126	1359.31266677112	291.860483988573	319.403021412417	298.138660715045	451.427674465099	466.695949832153	328.696403540535	788.612335965036	764.646282106943	1086.3106241934	745.763075874838	707.451023359997	443.304913598722	lengthScaledTPM
ENSMUSG00000002100	Mybpc3	8.27648123345914	8.5739713548649	40.1298310991898	0.0	15.5587439561494	3.92602046464179	5.56399906323857	2.97105883474334	12.3365300414003	9.28199839799588	13.9968581492159	13.7547326337375	27.2135527598659	58.3801955124206	0.0	0.0	93.8671732102003	32.4424811314524	47.2472993171961	49.8877259196211	0.0	0.0	0.0	0.0	0.0	0.0	0.0	0.0	0.0	0.0	0.0	0.0	lengthScaledTPM
ENSMUSG00000002102	Psmc3	2861.71996360229	1433.12808761295	9605.26231762945	15.8621197157568	1668.62748080072	298.294477729999	1731.55494572019	655.168056314225	5250.26815219056	2247.68799934997	2123.81206971028	1632.57553028087	2055.74547268045	1620.36476178935	3878.56314338689	4363.45781187376	4872.99404779759	2987.41048317689	3764.35359774053	3741.50342529215	5720.85516621238	5747.58311250347	5290.3804316135	4278.42378816475	3424.29962906303	4357.18670962098	5580.91296295359	5241.30957221151	5435.60195419939	3058.7880518474	3353.45021989614	5851.73117558532	lengthScaledTPM
ENSMUSG00000002103	Acp2	555.80963175847	393.630737551124	1257.3982732175	10.6990827960521	374.873662746425	219.909775922526	488.443166790801	480.700640522817	719.311534693272	343.510626561105	634.794224145915	387.041014303297	2312.66106316411	1881.55411548032	2580.26326288848	1906.8742954909	2237.9141484567	2633.10501185491	2140.4833695651	2406.75476882015	3057.83971410154	3489.26544909483	3191.38470622133	2797.24620105362	3962.28260754796	3561.35471218622	3280.63657033213	3478.56385803415	3207.60956712228	2774.27859797352	2522.03901113367	2922.93878531965	lengthScaledTPM
ENSMUSG00000002104	Rapsn	2851.10669086325	2053.96685963238	8223.88482447919	5.5075869218602	2070.76846127455	532.996222457537	2324.65403634828	865.770750334137	5229.47862415944	2391.23211561659	3326.5537669869	1199.72340229118	6.17479792510384	5.28826770633046	10.0872231942319	21.6251741262214	102.545645025191	9.24016107152381	35.2894374166993	16.0407568110675	995.069442314833	841.773834222747	902.776150274903	679.689913346033	625.419096425928	610.832742584566	245.767527700746	701.450704631964	274.034005100975	272.643988153675	265.399266356936	365.190666848201	lengthScaledTPM
ENSMUSG00000002105	Slc39a13	621.583757858546	212.935310997369	1652.33716424994	9.10273360862615	406.469981109467	257.137378100839	611.288221155182	651.916741219864	1144.33496046466	449.85501041448	899.511834940416	235.546384356333	3802.35371574645	2861.76847728241	3839.13524894073	3954.79034196142	3952.4173055164	2732.49043920276	3057.137761414	2853.69535760304	1943.08504671746	1893.94828920013	1905.85692010454	1463.51526685068	1615.48812254489	1401.5481251864	2791.18518913689	2032.59810540081	3117.81036794907	2120.01081794744	2348.40581139209	1758.8298583199	lengthScaledTPM
ENSMUSG00000002107	Celf2	8776.92605713889	10030.7061153418	7459.97069099575	59.2020322465393	10082.6323474945	1217.92682616913	14663.8379857202	2763.36224090169	5279.94003456611	7585.48211119089	5089.58373924553	11890.0127189921	1902.36277167911	1236.64219605111	1391.20475750282	1007.31688518323	2317.32152632228	4258.79546287427	3126.69003065013	3299.08173451858	9892.71968191397	11899.3939802203	10504.113411931	4324.67942672704	8165.28680212706	7400.87730838113	5447.86368289581	7597.16634759511	2715.31033117838	6171.14358131561	5557.49153809249	8097.29863500524	lengthScaledTPM
ENSMUSG00000002108	Nr1h3	15.7415569739838	11.3436973771307	44.536331165255	0.0	7.03443544795719	6.50020198290508	18.1421744964259	14.9374649776405	27.6443867588349	16.2190437315646	19.9299525962579	3.60943570630815	45.5151609566239	27.1112142410665	58.943447325967	56.7839219650316	106.205867774007	37.8040159132468	54.9228378008928	28.6724827004982	19.022932846434	18.5956058259645	15.9322714561793	47.7103197673782	27.5842417382871	21.1134876070273	146.855618755637	100.037110062021	297.521606269176	79.5892467794676	108.358938316584	152.514485866654	lengthScaledTPM
ENSMUSG00000002109	Ddb2	117.580584894319	59.2925153894321	289.496858750956	1.23294728967973	95.8030869798477	80.5555327770141	139.615262776785	260.512319954892	215.83675108873	52.0057005405881	206.176351590316	49.1838156166323	393.002648099912	230.0566737861	140.044455358057	106.275225214046	217.321328611274	156.44106871524	140.015278931716	142.382014187335	265.73406699029	311.903538351953	316.50521296814	526.31357816501	614.400414462339	450.652556601821	431.251418757637	671.463867555483	612.406441698929	226.964196354767	230.991583170179	194.732450683444	lengthScaledTPM
ENSMUSG00000002111	Spi1	4772.64354328144	1879.10156525753	7501.90785397561	31.497499227502	2542.77526849366	921.945269598589	4670.24714146625	2129.51713022689	4379.67978321144	4113.42647625477	4018.3893106532	2562.81358910261	24.5609650199084	105.365689884877	3.38195921995406	2.50850570443343	533.564015333402	57.3693951862762	48.9720740263339	73.7459334462561	12.9197868798694	3.3253167745336	3.34244966535114	4.29429219745027	5.09866572037538	0.0	5.96481657558214	0.0	5.25239357796033	7.41812944555926	3.32475401726613	2.39256079965922	lengthScaledTPM
ENSMUSG00000002129	Sf3a1	1486.65476326268	677.727486869736	3850.3714449151	16.5515847304884	802.142181804749	302.064644677718	992.087588260115	695.908525724859	1891.65290088461	1095.56743549527	924.57799597705	1032.36404455523	1766.27671642294	1277.07287802476	3110.89840077013	2426.17035122166	3326.08120816896	3064.43753344836	2926.76380728399	3134.4339789863	2726.40340034343	2851.45342060207	2803.48557199178	3112.11487792751	2955.52651892535	3137.68989326721	2355.18705319525	2714.69705652799	2209.2937625908	3649.42038924626	3745.28845153097	2386.53175674777	lengthScaledTPM
ENSMUSG00000002147	Stat6	1884.15428278747	1347.52828661031	3954.79316394162	58.8613013446241	1134.24261778977	854.43287448016	1734.61812811303	2183.11979011378	2929.77169009987	1320.8037298923	3102.52747374306	922.067600213048	1968.95452246604	1403.64478809701	2734.80338108847	2199.7486326068	2121.45219440365	2145.22374230939	2224.1184465328	2267.6849063119	5441.19029656359	5048.66689178895	5351.11405383707	5912.68685042586	5832.73578607115	5658.01147092691	5878.92603744006	6477.79754185092	5846.67835741025	9200.15757928872	8119.15182368492	4106.26508672539	lengthScaledTPM
ENSMUSG00000002190	Clgn	0.0	0.0	0.0	0.0	0.0	0.0	0.0	0.0	0.0	0.0	0.0	1.53630694692417	6.94310590371138	3.12918004442204	1.4831658032739	4.38685530432194	9.81982121920305	7.63709969032653	2.51334659374543	7.66203088948848	14.9343764293876	24.4259325054959	19.3859532888762	8.4433602317087	7.44957985827187	12.4457887781465	2.99016675420196	6.81088402888454	1.67248063858641	0.0	1.62125685583828	0.0	lengthScaledTPM
ENSMUSG00000002204	Napsa	4787.74327558305	2469.4880775128	5316.33007662771	40.1541764250316	1641.39755473139	658.355539554488	4956.54847031197	1140.56130913345	3140.35407692661	4378.47402364697	3829.66547616792	2921.0631801378	0.802977301145519	1.59500574201184	0.0	2.83254333845299	2.50329321089787	0.0	2.83509034999149	0.0	0.889582846039002	0.84105871595487	9.88858296841659	0.875679947006556	0.0	0.0	0.0	0.0	4.18012674623988	0.841663133943575	2.68635177738369	0.0	lengthScaledTPM
ENSMUSG00000002205	Vrk3	608.196552241983	532.89449393001	1838.48841612921	11.2224727330229	408.365735064757	176.026093808275	656.490986527631	383.581931456752	1005.21858167495	515.35512422128	750.456669948486	272.365944018967	370.932689651527	323.114050401794	482.471351627826	456.661087529957	624.683261547859	934.859958429151	740.431114724425	641.34368755217	1315.89785337459	1383.72429680875	1452.11045164342	777.749575312806	994.693882725852	965.709755333585	543.827875185421	927.22398890212	855.179083273071	885.268093316756	883.669078325082	595.274631268204	lengthScaledTPM
ENSMUSG00000002210	Smg9	1498.26327347752	967.683934526111	3889.22016933682	12.8001026278792	1013.21077784468	470.528532829956	1320.39071811453	792.079455033463	2384.64062891793	1176.27877620661	1866.81651048276	892.575097375297	716.187431492785	534.504569576674	436.164204225916	562.791313186072	615.889774972641	495.584224462738	639.724898800643	534.320428982245	568.428495731599	521.474760346049	552.777071066426	882.402382968231	670.167046513771	604.908067091699	561.448639897415	754.39857753128	712.611838842645	993.735591049964	1133.84613105713	1566.02710113477	lengthScaledTPM
ENSMUSG00000002221	Paxip1	517.857638106402	194.792421519155	1462.32446615691	3.72036025741746	330.177447215227	142.768925822757	250.363512451521	478.970273756729	1081.77715282844	362.627503342811	353.506704485823	233.995978759121	852.40857976899	711.740051170134	781.834868411397	502.969982078407	1228.13374455229	1002.09821250353	1005.64147770746	856.892190279733	2018.00347475852	1858.72596667165	1831.03602328921	1290.45346515721	1586.92754400804	1821.6854941954	818.679684060166	1287.8946347484	1244.57039633256	1595.74112908255	1161.28495882028	795.682794002333	lengthScaledTPM
ENSMUSG00000002222	Rmnd5a	1576.48831187401	684.910353366679	2715.93792848819	15.1773128297563	1377.91433650072	336.23283946957	1661.72388407469	959.105253721421	2017.07543880487	1127.88760896672	1701.51940851335	895.699596624535	991.858954250645	732.993000796492	821.525926945286	805.943364092601	1592.45798158773	1908.68945714036	1782.28989912247	1922.03522869236	2546.28605960353	2678.07575276706	2698.2312561032	4813.2780662434	5583.42029188113	5396.10275797453	3616.57980640636	5724.92902552917	3211.73555698516	3017.11613035416	2726.13654405039	1699.31039522728	lengthScaledTPM
ENSMUSG00000002227	Mov10	368.449623714438	170.13261767839	543.422000833465	12.1841476356351	377.64893363635	299.784907744982	483.03987193677	364.899279595492	373.36527062832	220.737673509127	175.553902431267	205.446788138329	1509.20108232354	1153.18260431069	1592.86992615883	1402.2691076839	2308.01718014862	2246.06847421804	2084.92237937107	2154.34375646022	1153.8487898689	1152.73269326113	1216.00572260835	407.298472204263	764.418925271573	605.134124293557	267.430512392159	420.037558032265	683.016907360914	465.334218835736	559.514050003108	614.344296434327	lengthScaledTPM
ENSMUSG00000002228	Ppm1j	0.0	0.0	0.0	0.0	0.0	0.0	23.2829805009011	0.0	0.0	0.0	0.0	0.0	150.364715195873	22.4870803949899	150.284565191577	160.596747010121	96.0384423195657	33.7430599626833	88.7065068166329	57.6820702761443	4.54440389111948	1.35550330814956	0.0	21.1384512863455	7.65340878947541	6.97122405437412	20.4043604993455	41.1417325952825	16.200221372108	88.2464694443803	142.136164446632	254.275913766538	lengthScaledTPM
ENSMUSG00000002233	Rhoc	139.035104107735	112.62035394358	155.312738673674	2.21117459982976	54.9697362432449	31.9848978856247	167.710985006046	86.5341145447834	54.203539703468	81.1572368025143	70.4923022254974	37.1303926293859	9299.53395409191	6383.74435283586	14341.9856922318	17427.4360729072	13011.3816297413	8941.57955592221	9988.04726086597	9520.61018799041	8160.49578764329	6483.45565480084	7602.76001965516	6992.08583255784	5761.78661954649	4966.30514356832	6925.49445168486	6875.68852155243	7566.950633929	10881.0691320142	13235.8464096987	15759.6988714705	lengthScaledTPM
ENSMUSG00000002240	Prr27	0.0	0.0	0.0	0.0	0.0	0.0	0.0	0.0	0.0	0.0	0.0	0.0	0.0	0.0	0.0	0.0	0.0	0.0	0.0	0.0	0.0	0.0	0.0	0.0	0.0	0.0	0.0	0.0	0.0	0.0	0.0	0.0	lengthScaledTPM
ENSMUSG00000002249	Tead3	5.49231693692759	0.0	7.5605646503917	0.0	2.7171536168446	4.77054898298134	0.914039767403967	6.77416452595249	11.3222877737068	4.5736522964843	0.0	0.0	1678.86921402891	1389.7043836245	2849.06969189419	2360.00938753156	2385.709609008	2840.68958225033	2788.22477941771	2526.09968295417	735.779692967039	858.908001394567	724.50912045909	847.410544054185	917.702848693704	519.916777085472	1686.02012064286	962.860384095909	2319.72391402714	947.613658756027	922.727339354932	479.305675133422	lengthScaledTPM
ENSMUSG00000002250	Ppard	897.847245749064	449.903006571109	1764.50944749048	7.39664463236667	636.472724410198	211.214628392313	699.987917603034	531.293122449727	911.876573094929	1007.74237735043	471.88602438463	1001.82974356165	1246.69401444879	827.041348235011	2952.23263293855	2401.21497447281	2201.11875658134	2474.60411330811	2407.93505167375	2500.12914936361	4531.15828438554	4207.30039931095	4306.64777627374	2905.76204382993	3437.62950279866	3756.47652915373	3489.12546190467	3750.300692654	3011.03931093363	3358.3537795755	3304.75857749519	2182.62111172859	lengthScaledTPM
ENSMUSG00000002257	Def6	3606.08358607308	1554.16254614472	8474.18955990532	26.2997729072275	1954.64882171487	644.332241739739	2777.64484058055	1492.32401197068	3921.46263620344	2737.56797967838	3099.50817007766	1706.43854770337	428.878892185515	244.121695291718	435.248819459606	669.954354556599	745.161943354489	456.309917902702	778.329127383306	602.481672188744	293.334473833082	186.694359872475	246.09331962383	224.529989609465	193.641968057418	92.9608628389081	918.049083895147	217.740632289653	926.090961123729	143.558082330029	187.385287704686	231.87002269802	lengthScaledTPM
ENSMUSG00000002265	Peg3	0.0	0.0	0.0	0.0	0.0	0.0	0.0	0.0	0.0	0.0	0.0	0.0	5615.30188553168	3626.05229215285	9918.80903726041	5984.77440828422	11977.8819140072	17797.8079095748	12773.7250896641	15707.4035547608	422.855816609013	577.760989165306	519.365234641889	688.416750187629	1006.1188870854	690.003164373389	3071.22678148965	1766.82020157783	2601.81823421465	1456.02636296466	1004.29471196462	577.88772874298	lengthScaledTPM
ENSMUSG00000002266	Zim1	4.42838903119167	11.3192893666727	2.84280027758291	0.0	2.24854129883152	0.0	4.56949087678959	0.0	0.0	0.0	0.0	0.0	374.819094246986	288.570012062855	274.940141003998	142.662701604776	920.859686813786	1507.08999470376	896.134373165653	1312.76568336091	34.5665651495762	73.7401289733459	75.1805042970553	219.018051673011	673.586036104371	829.151468592375	357.297946634463	293.131523791463	168.676673899141	24.3410063796967	26.3381760075552	7.1101492484912	lengthScaledTPM
ENSMUSG00000002274	Metrn	1538.61408513418	477.095227137689	1920.53544404343	3.9424854056936	688.734600619591	39.2690097360967	510.54269843224	99.8798843932001	1328.26714951852	764.000039216247	485.489505815007	341.204039198777	895.880191529065	719.372684914101	489.972381499853	745.69485827272	1138.61631470803	570.398833744921	680.942622824431	598.135281423595	3030.1466231617	2597.04717904225	2908.81754631537	2573.60936063792	1341.79640906618	1741.89853610203	1141.90119174538	1875.96092320189	977.793330051185	1228.21420276741	1629.09820047941	1889.25344709702	lengthScaledTPM
ENSMUSG00000002279	Lmf1	442.774416928816	189.187102398959	299.192400375787	2.35250228334839	197.892234200137	44.8456594949528	270.624930997311	85.4907329506981	264.184183713352	294.249847702634	276.749233648942	306.755292080076	1723.83712395582	1411.41466679363	815.699088760214	1102.52798400651	1367.42903965463	866.022949470865	978.164744616438	944.002464894068	1097.39442264268	1021.54184850591	1133.53439307777	1151.30999312257	952.414313838596	1087.71107641927	619.702642192874	752.249219866705	962.005844564369	777.228380780494	964.828779000068	1338.42911058267	lengthScaledTPM
ENSMUSG00000002280	Ciao3	649.058455443688	336.351908189773	1807.52682757234	2.45967581893458	441.030605679326	116.626466439707	408.226870710465	318.812479335369	981.125361388229	287.845711577943	642.525694145094	193.167501351872	629.964758141055	352.414812178891	536.622137111554	589.693523833959	640.657984576476	441.790815655907	559.262022523986	564.122130798104	652.207957203355	694.270939811167	562.149633496888	775.610201399471	665.586845880046	707.477160881153	956.298375475958	949.897808077816	956.421263820562	788.485950675783	799.966493322228	951.003805827342	lengthScaledTPM
ENSMUSG00000002289	Angptl4	209.47456157236	53.0902439419179	281.444489111284	0.0	153.025261043635	9.95995943746246	82.0699758777437	24.7556457091199	151.890966313597	112.760208349211	115.543619184542	110.853545839557	3118.23237690281	1478.96918350472	237.10927271235	274.802527457947	1192.50077732379	204.227492722332	239.586212108412	208.696213091525	263.023244927039	226.624824169312	292.134085861968	687.137552269427	487.878033318336	75.8291632718895	1004.65607703534	442.811465959688	2606.77580200631	1137.98992534937	1227.48703238421	1276.10134965197	lengthScaledTPM
ENSMUSG00000002297	Dbf4	973.034979284618	257.367740413372	1201.0625774381	3.44187111938798	410.898061637476	88.7286402273777	402.240418298971	119.484486288266	727.91870087711	642.006164097243	240.031112629877	482.634522556401	755.371359387669	633.155217967176	694.143745677606	708.593326791615	1219.6622318191	708.61350615963	755.508550610452	812.812291983353	989.398685579519	816.069486480647	906.3310007288	444.150268435813	558.17835471054	624.576770906551	191.336262014841	362.965355489843	222.001603244997	541.142530746582	536.859272041738	515.643212511646	lengthScaledTPM
ENSMUSG00000002307	Daxx	707.567641629946	378.065325910548	1867.96403514504	6.18240597471278	514.580455309165	352.123502691097	635.843861322405	578.322188827644	1200.29447803751	500.405525616679	831.297029708392	174.515131980649	1124.31271549714	863.016807488016	817.859938068817	763.99226080662	1414.55420708674	785.657594474132	1005.79721618351	863.069654505245	785.215542132096	888.720824287766	832.481335023354	916.322097410685	668.307463089807	677.085134922873	872.475526915063	699.803948298568	851.727643258686	1084.96094967456	1235.17377117534	2140.22063108299	lengthScaledTPM
ENSMUSG00000002308	Cd320	208.605906794352	76.6827816372918	541.371984704202	0.0	98.6418163516174	11.8478962063202	126.411417030637	23.1900601754038	237.810932062799	95.5303672152936	35.3454044991837	47.3802006379403	254.79786979684	296.556706713286	303.747270064832	356.170011949375	506.954760697872	316.257565244348	391.796566370608	414.455009051471	315.144124697546	322.923198873775	298.707511087753	616.958709829604	393.961582944841	488.608461517995	434.285520117967	510.01300192146	424.994329730873	169.415488222246	302.307066412498	494.194170427634	lengthScaledTPM
ENSMUSG00000002319	Ipo4	2553.06416895923	1000.18639285184	4273.47024785136	2.30889811540432	2290.86275375954	112.66353620561	2015.060264154	347.210784147233	2820.43287351009	2158.93440453029	1364.97618179601	2221.85217670441	4993.91456359538	4589.2936080251	4761.35348621079	6327.41023966679	5250.54437171094	5069.75440612534	3959.77277139101	4483.39905546937	1473.8836906818	1807.55736169548	1537.44886043295	2885.65661150077	1917.34286135385	1811.47425816228	2507.63728468549	2071.45682910251	3397.89796063749	2193.03249514574	2327.11581409236	4595.94891383721	lengthScaledTPM
ENSMUSG00000002320	Tm9sf1	1314.23786537486	462.299995573117	2918.23345631161	10.3279938839983	859.823216694565	330.321259499875	1064.30748446968	695.356882909311	1958.98462347946	999.8154367626	1044.33291033741	493.51313662718	2285.36630787306	1913.33938334125	2717.62595230238	2615.55701768918	3510.31624958098	3096.19421646928	2859.28983017484	2650.57870296989	2781.81396667938	2710.88447444025	3002.78819106581	3608.5128645672	4675.34013177051	4248.19814294817	3822.9313738543	3794.92740803679	3948.09336242302	3192.81926468913	3363.73365938962	2177.90871926345	lengthScaledTPM
ENSMUSG00000002324	Rec8	1272.88541198878	1924.59481877684	3456.0993507442	24.1281429501316	2097.09034733662	826.852390182428	2006.84100959183	1476.3447755696	1871.52802768525	798.081336915505	2670.5694542463	787.908118383191	22.4354310688335	30.1564243851895	3.39351794326962	3.3470505852821	112.021522481283	32.2434395045738	67.7644254566355	39.1655322314122	5.87711776720015	10.8424034386195	16.9433548894646	6.02173760176303	8.47933705058619	5.09846444822934	0.856820682867913	2.54548059057679	0.857722650877422	4.09702560841717	3.32612148163342	13.6064456204218	lengthScaledTPM
ENSMUSG00000002325	Irf9	720.614905034657	788.282925651863	1628.76549414964	76.4036477283256	586.65333313467	936.193166254515	712.445234825788	1497.68662214873	902.182656845073	340.772333447999	694.673468160207	242.480595132309	1041.00998148724	970.714394308897	862.279030133513	551.505429327382	1470.60937929547	2359.72138671062	2082.7586635516	2218.07255241531	3127.02676131977	3464.25959242193	3063.86332938725	1240.6294925407	1506.23348530031	1595.77540410512	724.436327065153	1232.29303411697	1304.38706158936	2128.3710846783	1768.82709219224	1264.95823088032	lengthScaledTPM
ENSMUSG00000002326	Gmpr2	574.538320999515	376.465250491513	1977.53852455343	2.09128740382754	427.79386248178	101.449151456359	335.217318633394	260.390451072649	1249.39538426327	317.188263269698	633.52752041952	242.672672046456	525.048127269833	371.696423711542	748.574413696806	722.304963720208	711.772985241075	542.667580230738	637.69087648257	627.021721496763	1046.33342500027	660.782284562041	703.418146934879	1218.01584501315	1083.53558941663	1078.87238642613	1177.53996988377	1055.28033182584	1056.45539394485	890.80284886063	1012.30600324515	735.925477692546	lengthScaledTPM
ENSMUSG00000002329	Mdp1	2063.58672498508	1122.75180961604	3931.09648512169	4.81016294143808	1501.404887836	288.763995800276	2459.07245707689	508.11588760202	2506.17699077673	1391.59230851755	2215.94783063756	1053.96939240978	665.922182294635	564.390089557292	526.088805572917	727.73275982956	904.782352728026	529.182383595237	724.052211293521	571.307051723325	875.391898228973	816.071237980228	770.114743955884	1995.83605412833	1349.363979898	1354.19772798159	1266.03704283036	1432.5315742077	1610.90516132606	596.908340177961	809.623906778944	1807.79166309182	lengthScaledTPM
ENSMUSG00000002332	Dhrs1	1720.71145189662	1487.13900541899	4792.42310057342	36.7000510670374	1353.04269207513	475.254844224721	1651.11696813778	1115.50386724385	2458.00865325424	1402.59012283326	1002.09300554098	1262.38035546378	957.43392577934	845.068227303619	1632.48818759757	2421.90631724976	2069.32090160155	1229.62573769455	1427.3762103858	1325.66905029316	3214.24281187886	2331.36130465755	3008.85034911684	2882.81053239346	1649.931439738	1837.42328083952	1405.16293227693	1330.34273379112	1467.16951043146	1248.49939452058	1503.75998360233	2626.41373171918	lengthScaledTPM
ENSMUSG00000002341	Ncan	0.0	0.0	0.0	0.0	0.0	0.0	0.0	1.76313315489705	0.0	0.0	0.0	0.921814495459544	132.761914726499	423.325246176574	2.03453362231271	2.9933812251285	129.518822375178	81.5183016286878	30.3579190413215	50.9801410735486	3.00470171765767	0.0	2.00185280147514	0.0	0.0	0.0	1.00120868485994	1.97936420816685	0.0	4.7722813664317	8.75415142366258	0.0	lengthScaledTPM
ENSMUSG00000002342	Tmem161a	879.929826806149	354.953299680412	1756.44158363202	12.0600927765761	541.928010333709	147.669740941653	730.710528120087	331.138437057596	1054.98299039552	561.689302569797	697.140478176071	429.598506939631	1976.81841706024	1438.51288534267	1681.0471292536	1375.28225690354	1562.75110009921	1870.94850189086	1682.37426263971	1782.46857041421	1827.07152722153	1745.60513624636	1666.1941977736	2295.52771993372	2132.6884695367	1929.62378857248	2385.85830263838	2427.53578372269	2453.75583490289	1810.24336814709	2105.2420566573	1041.49294311411	lengthScaledTPM
ENSMUSG00000002343	Armc6	477.839379745823	85.4394151383749	2084.61720722919	2.1110661396026	283.714557477444	35.5805169486168	247.555151388439	86.7104548667071	1068.6615382545	246.276957845326	363.171381596448	151.800130187242	162.997445143229	172.72997175805	226.719300522285	255.197695186761	370.053888439951	257.093714892312	270.043793694269	318.887475241528	203.234403047904	188.401331205744	216.414926601723	294.296140124966	236.154570098466	280.296913723033	314.622218672437	330.587275111556	326.454267263975	195.263101473056	285.207989653822	255.372228751592	lengthScaledTPM
ENSMUSG00000002345	Borcs8	873.191862083524	433.13431253621	1374.89824890942	2.67034345145433	600.441416881628	172.112925719628	563.943608693491	340.721568255641	1148.59987422277	616.43753040509	879.137208035989	290.120374897272	607.601993199566	394.748915987444	695.629031088635	759.436697892229	888.374079062826	685.244132408247	681.407298938698	748.430502445101	921.118791746491	911.101967817384	937.456388469235	667.051289247584	675.538196656352	712.363604433629	769.56200244309	780.754287933418	848.198539723326	808.798287547201	797.987968096296	965.934344399613	lengthScaledTPM
ENSMUSG00000002346	Slc25a42	131.805336063247	86.8783052805151	207.575665309824	0.0	165.941551324707	28.5705816641364	94.990227531855	156.590924746511	248.176531868889	69.1965943780375	227.320293845585	39.4168432067267	213.72237886448	199.836613595762	460.594517586303	331.625953737596	370.447780860594	469.05693838975	479.866169292213	518.502826858581	292.566667552813	291.193871115593	352.475262908683	598.794784768179	599.931958378102	568.710062261669	1184.08332561629	895.576906116255	983.885304703072	524.011983169168	474.562350985838	334.124435200555	lengthScaledTPM
ENSMUSG00000002365	Snx9	190.928014139127	130.381247457241	441.069937644049	5.85505267912518	221.212952863801	57.7453957555038	142.522338283551	77.711124810781	132.535442135514	133.504319431396	177.03747838973	96.45640312444	3155.31404707767	2091.54874615977	9621.96008677257	8850.04050633297	4979.39208024326	6524.96732186072	6363.49254475444	6859.43653343803	4206.20355617699	4201.85489266241	4336.38740321197	4683.6405352696	4278.60148757311	3556.28737449034	7957.21494107423	5985.70306042514	8378.77792305481	4252.16107832192	4281.74459489001	3124.64872020483	lengthScaledTPM
ENSMUSG00000002372	Ranbp3	2894.23007111029	1018.61721120071	6026.95452172528	16.4770827717235	1768.55253842283	387.470847086793	2232.65028931937	896.92894821288	3572.7955926627	1995.94642624788	2596.23266814237	1491.90138697223	1597.34824140677	1381.3099128065	2060.6702756956	2241.77433630527	2698.3229301523	1985.03504189795	2373.79534845701	2239.61625095971	2235.81855519968	2017.53087692817	2029.75691259796	2160.86075392385	2171.20646542513	2289.00888254126	2191.44707490476	2498.74252963841	2500.76126613432	2494.99260523051	2599.65180863012	2058.41398310472	lengthScaledTPM
ENSMUSG00000002379	Ndufa11	1502.45823883501	1055.58159963805	3863.95476447797	7.62682006818575	1373.95325441802	142.75300034101	1671.51966966394	252.805579554603	2372.94168758966	1838.01313162531	1295.1445715194	1273.95955955653	2024.81977348578	1419.83551823145	1545.73763851695	2625.96865837804	2530.12619022716	1462.25025081822	1801.40852895986	1562.89786689583	1630.83405520544	1262.38835140317	1435.21820253239	1313.716004936	752.502547801235	937.557327129062	1207.55561503947	1035.5179215632	1177.6391135821	1372.36614897958	1846.10000822045	3155.63693320376	lengthScaledTPM
ENSMUSG00000002384	Bmp8b	0.0	0.0	0.82581190330941	0.0	0.0	0.0	0.0	0.847789681778701	0.0	0.0	0.0	0.0	0.0	0.0	12.141020650028	8.05421242984838	5.06547083650456	0.867839987990196	0.0	3.8464729523013	0.0	0.0	0.0	0.0	0.0	0.860743222314356	0.0	0.0	0.0	0.0	4.2319549925843	0.0	lengthScaledTPM
ENSMUSG00000002393	Nr2f6	721.598878622216	358.127324043833	2110.34063154698	9.23357094926977	426.783244403889	107.717986467259	571.022607554373	265.431603129531	1210.25391401001	461.719232349984	614.991177117693	260.696594715457	1179.36361820935	976.96876159331	1589.76538851984	1883.12311449039	2014.54359477096	1729.79369313105	1786.95590090738	1588.254475812	1604.56324981414	1528.99673512241	1634.71175077087	2569.31985674945	1590.89456563197	1821.08665222646	1938.12983149376	1951.00385613942	1860.32413816248	1291.26629558775	1729.09356552045	1680.68684357765	lengthScaledTPM
ENSMUSG00000002395	Use1	2985.11788515125	3633.13219033705	5478.25315354656	22.0694416285506	2211.33613051517	402.318321023677	4557.40709906057	877.17488685949	3459.16742113547	2725.41164596286	6012.53571795196	2112.96133269167	1490.21708583109	1315.37246480027	932.042311370327	1484.08529058447	1733.76498017955	1015.62207824629	1252.65635997841	1247.12190290136	859.456170340297	695.192858843112	702.520214278038	1266.01460366545	1095.55288200423	995.800059065438	2263.87960316507	2249.72230348883	3301.04594784774	697.768322073445	878.281075279389	1429.11783951718	lengthScaledTPM
ENSMUSG00000002396	Ocel1	821.511763368286	536.171601843939	2050.09553326783	9.3896135761441	737.42490748264	181.072899941701	618.427034640382	416.91888614749	1894.10971240966	589.38946586437	1203.07831383576	335.282751355002	231.654164693627	174.919735656782	288.396072948922	312.930951383569	354.635511061959	247.157482083852	245.860736158369	246.529689009882	596.188294543937	598.358376131918	639.723304875793	818.589520878409	582.396050075433	584.000650916606	561.470076709945	770.874495333749	692.098295717188	515.425026238907	709.310921953079	608.008847361951	lengthScaledTPM
ENSMUSG00000002409	Dyrk1b	800.315296530898	634.7014786276	1129.82883636376	18.7362585882174	713.728896393751	403.262276443064	832.693382575239	805.835294343756	988.544471358344	405.463075200831	801.000605148267	336.104406313472	465.436640929629	342.055878284222	900.536917684087	986.582594349824	1126.52660394186	1111.1727129698	1205.33596786282	1152.64975706712	1481.84343048194	1729.83176889664	1621.62069183064	933.363337595273	995.006361174813	851.714567519054	741.37136491921	1144.81426379551	827.95596416557	1520.89907310371	1715.20624231883	1481.52778224228	lengthScaledTPM
ENSMUSG00000002413	Braf	395.47578531638	367.905122252481	569.970503498046	7.26654768345436	455.174933004586	133.414178536443	598.850561522129	414.802934486196	394.680279327913	402.452205786822	338.76274555692	300.873315464434	901.551858631093	658.383062872294	1266.19815938018	757.924412574982	988.858476229498	1895.56744034023	1341.90953745024	1199.7407989997	2303.30464192481	3412.23159092011	2467.39164121172	1164.21426248915	1923.47221184384	2030.25391385747	1556.10173465414	1692.40724288763	1000.25379976942	4070.51437578369	1823.33968816804	989.596553175203	lengthScaledTPM
ENSMUSG00000002416	Ndufb2	698.90266501985	474.386714885913	2826.20169730866	0.0	340.264758094062	32.2964890974269	515.762440308272	73.1593887531847	1757.95245767958	503.122322633537	595.473230699111	245.79027073957	481.836079529932	346.630720463637	461.033399898228	749.563972374998	713.186718218737	401.571192427743	427.299585420989	402.957982022233	427.688187048124	282.764852575921	389.598912751184	1880.10164202344	968.78207509053	1224.23655598224	1301.839311476	1242.59546481111	1339.5716592492	237.689806404631	306.141067080438	962.742234454469	lengthScaledTPM
ENSMUSG00000002428	Hltf	1126.420851783	471.977492123723	1638.03367418646	8.55675246171127	1054.62132019125	172.151614211264	1028.00373908536	348.869042151279	1115.4858102657	746.328848418703	1000.94966224799	631.960788370283	636.030214720223	520.78542926855	500.154923278158	616.993602706035	666.889647869702	417.752018341102	512.714517202955	468.360843206121	963.057555178422	1066.07828132195	914.477441600784	1263.38779917936	1050.33513671937	1243.50479247114	1100.00619000392	1124.75779332667	1067.58839781441	694.405442770737	665.713946424125	666.26505866246	lengthScaledTPM
ENSMUSG00000002455	Prpf6	1434.83096742147	582.812964860037	4421.14854883359	15.7507903542657	665.469387058823	273.792079242163	1033.33209349847	730.161907456261	2397.44954260672	960.41481712506	1751.68598441103	608.025480370239	1489.56720964629	1097.93732659876	2068.65587096126	2157.59516879893	2495.70303609626	2165.62197903763	2481.15690514039	2374.05732250901	2030.71544519039	1888.17940327005	1919.29733381373	1966.03818057122	1816.32808239771	1725.71228349558	3433.92499886944	2875.62461289387	3657.09061201102	3546.03559369947	3934.40336120592	3117.07913360889	lengthScaledTPM
ENSMUSG00000002458	Rgs19	3200.02982816057	2993.23850385866	4874.50285421351	19.9910023507102	2704.42129668717	378.230517003839	3411.34909511125	836.37204336578	2936.35368463229	2229.25788803375	2205.22021681638	2730.24389132774	925.657962917804	584.093074728129	1014.24133829693	1212.44142180264	1145.04500415696	955.863636907384	958.238563575117	1001.90270902825	586.581182623389	461.440761532991	465.832867890754	498.566169849839	395.666292890174	415.655152245869	455.44672456632	459.813022140829	514.875004947669	538.462926365114	777.596334288281	917.359239863805	lengthScaledTPM
ENSMUSG00000002459	Rgs20	1.68902680124421	0.0	5.23730360396737	0.878112699361035	3.34797438931097	1.73218519645101	0.0	2.78646312283715	0.869498976536332	0.0	0.0	0.0	18.4375350809095	5.01446716399842	13.4457492407012	5.31525337951347	15.9249162103076	6.2520044952115	3.58377860049235	5.40015368797537	0.0	0.0	3.67982602682444	10.0592730844489	8.46247857000283	2.21402105559932	13.7071670627082	4.52771110079649	6.40353384657936	50.747138110643	59.4285928995109	31.264779637448	lengthScaledTPM
ENSMUSG00000002475	Abhd3	0.0	0.0	14.3187388253021	5.32256372471792	0.867950844692563	2.70517476041701	14.8430527533098	2.7338200639256	6.04920694751352	6.11594352774617	7.65997633824618	0.0	57.8949646704083	17.5182055070129	25.9590604309421	42.3390433490821	32.2917918914029	30.8102305815877	14.3059697065505	24.2611578955583	152.96764215342	152.278216639399	114.15277851564	40.9578547692732	62.5416684442533	91.0968825694483	76.9355909757712	95.4315073157337	58.1856810389156	62.5804545868659	68.6699060858687	36.073768904741	lengthScaledTPM
ENSMUSG00000002477	Snrpd1	2799.44520766156	1134.3347747238	4978.35892137874	2.63356052069338	2029.37822400244	83.1352790768688	1382.43135343372	165.516998745221	2820.07344847009	2556.70455360669	1158.07687746337	2415.99480483875	1403.37201764079	994.308527525604	733.383883131847	1307.30844805578	1904.42787233322	658.59350371488	1023.38599966901	804.571931431943	740.270282938232	492.938798207094	636.002362350692	884.794829555567	658.903283364269	747.417324622331	628.410185831146	660.912662146826	734.248089145407	830.782182677132	1086.34283881378	2737.20795045834	lengthScaledTPM
ENSMUSG00000002486	Tchp	236.392329233645	122.117016432728	721.207123285581	7.26710209974205	128.306808987215	80.3858003678159	154.95786640475	149.19693615906	451.925703654424	104.390742491006	258.436912588565	81.5197899586362	310.194943738775	199.113645754808	226.092611898864	239.849150923137	345.942629913694	276.00997734032	358.556370106593	348.071859240703	247.16581443053	271.723903961845	259.930501990465	448.095322554174	568.386315984116	456.104497715829	453.705093989099	666.636259268522	838.75948429272	388.518307437498	439.122065294268	425.858092002321	lengthScaledTPM
ENSMUSG00000002489	Tiam1	7112.12580325187	5640.71967844602	11775.703046055	93.1364705244904	8080.29057557172	1086.35163956815	13820.5033561542	3819.12667165092	8197.85727959509	9011.38131514476	9420.79105299432	6529.54991841686	373.161738547158	505.718311072118	832.498918259557	392.176724127858	524.730377151908	1003.19452125567	714.485582513607	748.858768843569	366.891604956325	447.213086332087	366.95329631674	852.492408334756	2045.9584463387	1483.74620740548	829.886385966088	1642.80176261079	522.269099923778	131.900887622416	69.8055861469445	21.0820406108452	lengthScaledTPM
ENSMUSG00000002496	Tsc2	5474.59488669952	2230.83792382055	7146.45314408719	11.1425682225132	3669.04724350719	1084.9943162425	4575.18955697118	2041.00004293074	5742.65825247886	3411.18544500795	3515.9403859503	3177.08665518894	5533.91857049016	4447.28082596986	3508.48346092892	6495.640677517	6565.66510609681	4303.46407846699	4271.51296404905	3668.83615218385	3904.88377926355	4732.99485952467	4353.03745185825	4066.94055257333	2594.84238693545	2898.71438263965	2269.18189693935	2428.66491345587	2636.69944882788	3916.47628037148	4895.13337547253	14577.3724966353	lengthScaledTPM
ENSMUSG00000002500	Rpl3l	3.54671867942154	0.0	0.0	0.0	0.0	1.73107455433581	0.0	0.0	4.54822888616068	0.0	0.0	0.0	0.0	1.68477613599147	0.0	0.0	0.0	0.0	0.0	0.0	0.0	0.0	0.0	0.0	0.0	0.0	0.0	0.0	0.957547823676437	0.0	4.21714466459697	5.17466091042959	lengthScaledTPM
ENSMUSG00000002504	Nherf2	54.3181812186343	0.0	28.9608600848249	0.0	35.2370733950967	0.0	52.1894736660973	4.14986678777608	20.6746587528363	29.6959324253747	12.7762838956824	42.7238820757958	1080.11821095591	660.518567832521	1508.32661892061	1964.67125584689	1693.13243566959	1376.92703427875	1655.64765929191	1444.49896451648	390.881313643425	358.290070292956	359.218382955149	1196.53399503517	680.032503518498	454.980020805086	1721.26949338078	2010.79038902164	1115.89779526101	1495.36367720969	1747.79055138105	2207.79322585918	lengthScaledTPM
ENSMUSG00000002524	Puf60	3962.32030389996	1473.65918366234	8725.15357013382	21.2913715236384	1962.41224293192	588.291386535501	2758.51586638435	1178.08380830696	5014.50399504013	2890.62919256739	3644.50159763628	1627.27807758212	2776.59395968323	2422.14618380834	3017.67838645048	4098.47062295742	4702.57516765449	3135.92619321435	3724.75450485136	3471.49815761098	5111.21353972053	4526.31980457593	4705.13394907516	5785.86549465739	4648.36131196521	4430.10115353935	4290.91279213191	5661.76091486769	4986.93400225499	3546.40784035593	4153.42093510163	4924.78566957277	lengthScaledTPM
ENSMUSG00000002546	Golga2	1606.87858223612	1074.18205263199	4402.87142479568	50.0565501295947	917.474822050593	718.840586802665	1480.76736257577	1666.00176529718	2762.61840704036	1247.11120697248	2393.39618624207	742.940561420938	2446.44835644501	1969.95956179183	3918.65019996939	3536.75134183962	4060.6241778833	3722.9179032845	3850.65638782118	3877.8844874428	3776.61100048247	3933.73935563251	3814.85439305507	3400.70652813507	3529.73855218106	3429.4210204451	5400.38626400327	4552.23370098253	5551.9414535494	4220.51959163776	4435.53183369883	3767.7963698656	lengthScaledTPM
ENSMUSG00000002550	Uck1	1745.67137345856	1113.50828692572	5479.94776064448	25.6692857190931	1106.00062019669	713.228524294821	1897.94522002355	2084.83510730843	3190.05678795438	1239.43109239431	3601.00122663146	804.477832973163	605.90483070801	428.826427242573	763.322487345334	656.284742511312	823.74457824988	686.376136679645	866.2746782031	678.277665920051	934.183920469563	925.664396447397	1005.97204023503	1751.73986896723	1492.19799993514	1375.65009152178	1392.33068755829	1593.48271758148	1840.90122155607	1430.3871631561	1661.68947097449	1509.57709305554	lengthScaledTPM
ENSMUSG00000002565	Scin	26639.6594682299	15781.2863776208	70860.1969960469	235.261416839434	16590.3495894599	3263.98357057855	24333.2279594914	9738.9071884881	37708.2222738494	23924.56704432	16650.1984863266	14393.6970242485	0.0	5.15504457915577	1.10753629184543	0.957652248035947	31.2621160441826	8.8653938773327	8.73058927972909	6.83298576356606	1.0945605262957	1.08842825474712	2.1858797624067	0.0	0.963203356331104	0.0	4.8627848128458	1.92482017907732	20.4448164529097	0.0	0.945090212064457	4.18120026567767	lengthScaledTPM
ENSMUSG00000002578	Ikzf4	1266.93530913009	513.774538714448	1904.37096096057	14.6587463267814	961.522136524866	253.419716866354	1054.19252744433	813.482730197728	940.011120999204	1074.18852550339	1305.76089101309	1084.41032588806	203.549675077181	154.078441011715	75.6643518121196	74.6773887710393	225.310477075484	278.172841921248	174.934822456804	167.617744949467	797.588704573149	967.291101280393	967.27465298679	1189.57835993199	2530.36664541369	1185.08581699983	1510.71073351505	2418.99094949155	906.814147715318	488.808443899715	467.430425797077	383.407329337705	lengthScaledTPM
ENSMUSG00000002580	Mien1	1480.32715290493	831.902538005877	2675.05940183934	14.7039576536529	849.931444578482	235.71937560279	1553.18151276262	410.898910306721	1842.27416803662	1558.2570242892	1441.08542209238	761.912021721263	818.698160926533	501.437212655535	914.01798160477	1328.9767118184	1146.75505244989	717.301823970437	797.952562868424	725.1018830128	1144.60075971974	899.759639799769	990.529856210885	1864.69842810544	888.651728295467	1142.36493489997	1162.20062075527	1372.68956474331	1196.49436856368	877.395433429876	1124.37166355624	2722.22147234124	lengthScaledTPM
ENSMUSG00000002588	Pon1	0.0	0.0	0.0	0.0	0.0	0.0	0.0	0.0	0.0	0.0	0.0	0.0	0.0	0.0	0.0	1.30000688714106	0.0	0.0	0.0	0.0	0.0	0.0	0.0	0.0	0.0	0.0	0.0	0.0	0.0	0.0	1.50059119621447	0.0	lengthScaledTPM
ENSMUSG00000002602	Axl	25.9808464384858	0.0	0.0	0.0	0.0	8.88467564238559	4.19460268236354	1.08706465669715	0.0	7.55750132441343	18.7089389177597	4.17890834636512	9707.27281434027	7288.55955587968	32396.4483888365	24614.9364302382	10815.4853182809	13265.2677433441	12084.5522422648	12683.9758255392	5595.15177686836	5841.63827137683	6118.20245386025	15086.889297226	16489.1567949756	9037.23875701931	17136.0920354014	13245.0411501508	17332.2663088364	11446.5922318755	10316.980998544	7214.46281006545	lengthScaledTPM
ENSMUSG00000002603	Tgfb1	11886.6046381959	6130.51537260629	26439.9720794606	140.78939479821	6449.71328665923	3042.87889128143	10564.6826166573	6451.6141479919	14142.756693857	13501.7340596456	8350.35724131583	10274.7645560418	2468.46622639559	1910.41577029098	4872.62386612084	5225.88150777151	3494.36617800107	3788.9693776263	3792.87857736951	3714.18179705553	3553.19852629646	3309.77481102217	3872.89146235904	2097.81874052678	1966.15276112708	1916.21183159034	1188.04847186964	2142.25014615386	1623.0537685303	4323.78884036656	5073.07153657953	6275.63956752341	lengthScaledTPM
ENSMUSG00000002608	Ccdc97	1000.10711237573	891.848291326201	2106.82088708845	23.1631101316833	597.185159144737	317.422235031111	737.24278730838	863.162143335713	1561.99231817984	658.684818897045	1111.50289828604	599.034068923248	938.547198399469	700.45655929738	1708.26060091394	1484.68585654876	1535.90254660534	1664.20592726404	1604.94566306866	1678.27689320142	2160.82480105306	2118.1716308987	2271.92815757326	1990.66082938567	1909.5583586823	2100.34538532352	2004.07151339144	2064.3983762012	2028.19863826386	4322.27069202034	4198.52193831701	1533.11619854839	lengthScaledTPM
ENSMUSG00000002617	Zfp40	402.459291686748	796.503075100768	528.226738396644	6.58431844355181	371.773009848897	71.1025206571524	621.196918847677	137.325952701577	348.239038958165	278.503129528112	220.339079235851	448.716117678097	200.685930495516	160.684337168257	55.7015821454469	112.276682165778	118.391485704714	112.292357751708	122.86064131683	117.694026094129	205.912985519886	228.740049725501	215.755866303001	181.556228067513	198.668320447816	224.103502896463	213.49083256499	237.683459385973	143.02905227829	163.644531657166	108.585631415391	447.772554244095	lengthScaledTPM
ENSMUSG00000002625	Akap8l	6462.67343609972	11979.6095803145	7417.74793323807	19.2317182280358	9053.05484499859	441.273044193617	12025.9989566112	939.126340324419	7010.4199608106	5241.38295156245	10931.0775419971	5177.67544614456	1674.81787534257	1429.03046300062	548.22908590007	649.62774794177	1359.51887962469	646.113982471771	851.213367532552	762.108976886067	621.159157252378	621.382474209339	628.398112381795	1187.21482629973	1171.03133246782	921.43799209495	1433.67726550918	1908.92841123457	2303.02172924898	1154.47359946327	1281.01843914596	4511.75951589978	lengthScaledTPM
ENSMUSG00000002633	Shh	0.0	0.0	0.0	0.0	0.0	0.0	0.0	0.0	0.0	0.0	0.0	0.0	3.81005856784565	4.74044425102663	2.03737902353442	4.01118493367806	7.93444454231238	17.3296037071104	17.2660168588244	17.3720115971218	0.0	0.0	0.0	0.0	0.0	0.0	0.0	0.0	0.0	0.0	0.0	0.0	lengthScaledTPM
ENSMUSG00000002635	Pdcd2l	338.063246997938	210.705657566785	728.044194007309	0.0	189.111731707246	32.1484870135864	291.902588530276	66.6828480787854	423.003353260882	242.141433666131	262.769173175601	151.437477788067	294.072947114891	300.148750928314	357.722654025123	393.718154682948	477.075468667584	416.942433568016	456.005503041583	315.851669371873	507.609254237685	580.885038562713	509.199722490261	384.34544390899	302.272894993156	332.60240582066	369.818707677612	412.820558906079	419.936743178138	390.096129150252	355.306753837489	420.051360061508	lengthScaledTPM
ENSMUSG00000002658	Gtf2f1	3055.60092520706	2711.97225017949	6933.72710673871	9.73645939217287	2072.92777004815	228.556922131676	2592.19061458858	468.897360182245	4079.59364380438	2639.49976895361	2180.80978597057	2824.3776019203	1632.64874909396	1257.05272156298	1736.04518755667	2274.74635474294	2068.06508191305	1210.25232689848	1601.98113917781	1571.37727251172	1375.51732063595	1210.92581761946	1334.95393451912	1419.05663816897	1009.38910896018	1059.09271914594	1830.45891830206	1695.55765409088	2130.21079383857	1680.96790690858	2502.52431729505	2675.05597427312	lengthScaledTPM
ENSMUSG00000002660	Clpp	1496.78932051777	945.035420817575	2270.72998199978	3.71276748182959	982.998604382587	141.334771450758	961.04722293508	323.200510171592	1495.26630183184	1031.32117556977	1204.1377031555	761.065248895596	1545.9826154896	1155.46468271523	1029.00980205238	1451.30454040572	1596.73196759456	1048.31343746714	1369.92158776873	1150.91454156408	855.521070984273	701.164548553017	772.645036373114	927.542046950345	714.11837123409	746.012976377649	1107.10796959691	1008.92139079728	1290.71412978186	1341.70363585916	1647.34499941957	2483.52207420663	lengthScaledTPM
ENSMUSG00000002661	Alkbh7	428.913522483383	102.370590707342	707.94938182584	1.79353719930943	336.884006080756	34.7255027556377	496.066650076898	79.2119117765546	398.932230535815	257.379308447775	275.314922423038	215.785631741836	256.336799397542	152.68033260589	126.658971680306	163.86722216765	283.381680773871	152.3450442626	167.24835221339	137.605669614755	156.521677897462	122.823797042731	160.17840420708	339.512392967593	232.340252588417	326.65270550871	225.29477077075	274.047017489397	299.055037956085	163.675457829966	232.620495308421	512.652321837264	lengthScaledTPM
ENSMUSG00000002664	Pspn	1.09427572378734	0.0	2.30899530209336	0.0	0.0	0.0	0.0	2.61559430448154	5.50496186655097	1.03806094763422	4.42410506537675	3.07115431087001	4.39439021047571	2.57394929819528	2.70594331369081	2.79398056802303	3.59563558651873	4.45542434514973	3.70779103030765	8.23415771000717	5.58536347108498	2.6875818072157	1.84101121032417	1.04146544025985	0.0	1.0972514607148	0.0	1.13507787782035	0.0	7.72860003986445	17.4727200395152	9.26017594271552	lengthScaledTPM
ENSMUSG00000002668	Dennd1c	4232.14221738079	10400.7943545805	6984.74260490879	57.6915220748599	6733.84971666872	1476.4522233077	8558.55500031009	3991.64189419265	4860.30755268277	2563.72833921369	6033.01711408113	3534.72354519526	5.45392458578886	24.1961893089941	0.0	0.857636499690631	58.3980594516475	3.59117153362847	4.86566401640726	13.6968364169396	4.36602782180542	0.0	0.910855836336793	0.732085593496038	2.75656809476859	0.92085717470393	5.51581719656911	1.83804527682762	1.85857720563284	5.32439831422012	10.8327053498616	0.0	lengthScaledTPM
ENSMUSG00000002679	Med6	647.599904783756	179.441198801719	771.749771381213	0.0	672.85765885549	48.1646989602511	739.88591401241	102.099829217384	581.579743838755	467.640661719756	502.094360854948	500.364289671584	577.880430560499	385.508520372944	367.391848100823	432.502532207356	584.579975025969	321.535019117239	386.737117104867	358.927321667169	362.88436668733	301.810071671842	278.942589933533	370.088798007536	401.973713675071	406.152150173955	390.285986506207	458.597852152929	408.912370261431	345.484352928987	453.350805679621	749.669853373575	lengthScaledTPM
ENSMUSG00000002688	Prkd1	0.0	0.0	0.956767948552786	0.0	0.0	0.0	0.0	0.988627896483785	0.0	0.0	12.2346135611961	3.69736363339302	196.4027828607	174.905378102307	432.708282133939	413.267501516069	426.913157710403	458.465301037927	408.887259667855	485.691505376654	774.513064511444	688.502136435824	772.171251096194	436.675898493941	638.335681213365	475.625289628898	680.873150068783	785.765381801433	452.971902502728	281.205397584993	206.927462799356	194.741936087575	lengthScaledTPM
ENSMUSG00000002699	Lcp2	3902.77604827286	2786.76328667314	9130.68796095871	113.244704901369	2762.4342817436	1144.47912921205	3903.40213456828	3252.98147211494	4705.44721908235	4437.89476210735	4518.96954736104	3338.40543045835	15.4325455020889	30.4326899698985	2.97234019944172	1.71007904766019	119.30696399372	17.8732809510702	15.0073687171422	6.97679816672448	0.0	0.854211527304042	3.42821298819456	3.49473142724759	2.96949802317439	0.0	0.864932807856982	24.2187721561793	1.50181845926561	2.86934000971111	10.1194007725429	1.71324434870772	lengthScaledTPM
ENSMUSG00000002718	Cse1l	725.454903013951	198.920302369353	1630.87385138871	10.1192766191851	373.292327846007	92.8303628055403	377.412843792509	353.313643532281	765.016561613352	532.323103333727	448.084426830037	350.467027377037	1047.47298257743	1048.02127397288	2312.22799253971	1971.57948808693	2881.4797192679	2255.25992490594	2146.76800898837	2243.41929437788	2524.1041206134	2579.52354496985	2534.00037979689	2147.39284387771	2592.66149417303	2704.5712973321	1683.95754972068	1570.43978380469	1274.95860511145	2064.0417468723	2079.36750556505	978.743350892686	lengthScaledTPM
ENSMUSG00000002728	Naa20	1194.61075140231	285.637330278598	1378.08465548332	1.80984259690711	763.913382855985	96.8759449385303	939.79539811185	236.763401483097	849.780215324222	890.633646522186	639.908947949222	763.77099075333	2096.30104062949	1496.54269785387	1132.96141924194	1163.7512339629	1645.28136044514	1032.42356013372	1183.881798881	1230.62042388687	802.240969839393	666.436066736284	719.414029513489	1199.7246817583	1093.60880012132	1129.45964877035	1254.22383912102	1235.81645931703	1425.20737128465	788.703690567454	833.094764138153	1273.63256592593	lengthScaledTPM
ENSMUSG00000002731	Prkra	377.934543761989	348.965634321664	824.402496961542	1.89837025396092	278.512957085079	88.9395751599623	327.467608970921	210.809371990799	458.150459579901	359.560492741101	337.605491161199	179.177972082583	565.383270108893	488.026583870888	458.598894319597	645.072885807633	917.967505539209	598.335461975142	640.56795848153	600.198621337602	586.323934448749	564.8584388132	508.895197728983	695.980625430228	698.726223343018	580.304538739977	712.269527629654	811.659487847783	922.742579170329	380.015649129165	454.303164020013	749.441038178805	lengthScaledTPM
ENSMUSG00000002732	Fkbp7	49.2399505731859	18.5509262492729	94.3961307282533	0.893988478901841	42.8205602605748	13.2286795832593	61.2593787038083	23.9287191705998	96.4209215873513	50.6018479294928	96.8135646025843	68.935600586374	2429.03462407915	1958.57610025463	969.353913149165	1199.21771386853	2468.91694818394	1212.17900729154	1449.64700949546	1439.96062877272	629.336543518801	602.164841140102	638.374649292635	745.012821662161	604.780791158882	549.638792746929	1126.51543820801	920.272450591639	1832.24137449793	266.95118961186	323.5548001463	514.720958210952	lengthScaledTPM
ENSMUSG00000002733	Plekha3	705.403162945143	481.035031786832	1084.71390257711	13.4421140556491	423.425543068355	170.206066022446	633.558187562377	369.311641520173	743.279479321331	548.819340536605	687.497459245295	469.65796266605	898.02791147562	639.854337128455	1637.70262798289	1341.25399117771	1198.91536505529	1190.16643595845	1102.36837322358	1249.35666679129	3708.27961767745	3255.59606166819	3621.07929710857	2203.5559586711	2022.33301549252	2317.50208799547	1435.68091466703	1828.91786419986	1162.28087743535	3138.97702116477	3123.29478908997	1951.43210299838	lengthScaledTPM
ENSMUSG00000002741	Ykt6	947.423260416739	770.826587360371	4058.92656260432	13.5325721370937	555.541228303903	237.659206239359	820.885969923133	516.962558475821	2246.01878070017	949.070924585089	1036.95487323008	631.950964124506	1940.42909511313	1481.05356219892	3985.66424547401	4316.85641012177	5242.97631164093	3996.97056452394	4462.349662822	4310.78069696422	3338.29188587319	2981.19860710727	3184.49652959346	4815.79094276334	3971.65114067206	4506.49346381803	3733.7431271465	3708.27623120499	4944.23592404769	4357.33225753783	5064.79292882101	4888.03247930385	lengthScaledTPM
ENSMUSG00000002748	Baz1b	2854.53902475868	832.347662542802	5791.08643594572	18.4205217854393	1715.24735800585	510.922466963448	1807.42739992613	1116.54122619157	3617.75636959594	1535.69612212156	1967.46133274167	1385.53802049115	1915.43207362923	1733.86369085653	3362.369707908	2843.80744663609	4148.39167157297	3713.03252455621	3731.58389930705	3864.06513565136	3237.44225423753	3400.79133754552	3365.26490053008	4100.83595533415	5119.56579939999	5036.11754721023	5728.24371618429	5920.67029896124	5803.29521399807	4958.80099584261	4206.30559145138	3235.24086890706	lengthScaledTPM
ENSMUSG00000002763	Pex6	1145.43097030546	618.99436320072	3185.92359410298	21.0325062707816	622.613977316237	273.911129767524	750.063546137132	731.729964459123	2007.12782960017	536.873147756373	1838.97515947666	263.315134198997	1022.94735938676	942.008395503193	736.935627789295	991.663854606493	1632.90894420031	1050.43770940215	1234.93910322509	1068.93942460334	1190.54468199103	1216.79558692558	1061.39904953026	2060.15561357944	1701.08134308716	1692.37844910903	2280.52828742085	2510.09607203879	2892.44119223416	1796.93226863368	2233.21073222727	2564.83044061015	lengthScaledTPM
ENSMUSG00000002767	Mrpl2	1256.21436339098	513.473330698206	2335.019837122	3.57369382178614	811.958030098049	79.0879146214875	775.797127205606	110.325497308197	1653.56349025358	949.497705219879	835.324343184314	443.095646568753	1012.72015671486	800.336943526115	693.236483838143	909.047845923021	1141.9911602717	617.928210276487	803.813180958619	833.151104747374	584.769922443493	516.403028003126	545.176516938919	1071.54514847836	767.529449638514	970.275372912086	879.647638021626	930.417211237422	1115.42713519938	538.810893402529	682.258154616599	1327.47098881542	lengthScaledTPM
ENSMUSG00000002768	Mea1	1652.02338760313	1004.23204420808	3503.44905597329	14.3377749509569	999.678658188556	311.252316826965	1236.67263099507	577.877581388844	2113.69924504497	1302.37562078727	1590.60697985126	760.362544147778	2359.40796582087	1456.43763722395	2265.44824518089	3497.23682909427	2868.97705280456	1702.38049310521	2068.64083627914	1935.3932272869	1560.81516214546	1174.7960552246	1319.78527583134	1720.0445825727	1011.11135207644	1077.96392291556	1816.91238349622	1394.95603031705	1786.21773200053	779.62642404988	1210.54352857902	2729.4377941636	lengthScaledTPM
ENSMUSG00000002769	Gnmt	22.6790710327564	0.0	110.180439044563	0.0	4.12458722094201	6.02803968231328	61.7540597287743	13.6131678045757	56.7075722122441	7.83068782534438	48.0389639873009	0.0	6.77527591172033	9.56763868566612	1.82397859311864	1.82332164692932	2.00290174133832	4.00953254935694	0.808063644409126	3.74404912178525	3.83059102597134	6.69482688788966	8.90040342809781	2.91039407835744	11.7513845432555	2.53032419316588	6.32136125287137	5.09465634810608	9.76827702171087	7.40565025725543	13.5811204829906	19.8390150448386	lengthScaledTPM
ENSMUSG00000002771	Grin2d	638.063935062246	840.891542728515	1520.43705135879	30.3788105203482	917.382455623666	329.802041576555	837.406521229189	1044.60667209058	1351.93105644717	439.047770645972	784.15250795504	452.738193927046	370.111751501616	410.477648835441	213.019511655958	182.795944850159	316.140346040492	289.007405516062	286.145296355594	284.423338822885	98.4462371624598	71.7392154831796	37.3579709995429	46.3551304025116	46.3059798209074	17.2595195389551	68.0362073406208	49.0203707847181	133.592897390392	129.904832797669	126.437248388358	100.380103615849	lengthScaledTPM
ENSMUSG00000002778	Kdelr1	2330.97614398384	807.109676453338	4064.82098672445	45.4931640042346	1229.88294164308	1128.61719752206	1672.35919791771	2219.64018569001	2598.96810988374	1708.75439956887	2083.57261187677	936.03597268851	7685.67946470997	5538.91674190504	7565.19614330195	8542.39932731655	10658.8341511099	8316.97445074346	8918.0880447829	8321.34078773967	7214.52611676877	6507.91066830865	6870.94341344409	9380.17705787474	7923.01179348811	7398.26868832784	7233.12804708209	6221.69553910578	8027.23578482872	4790.26818040734	5383.52411815756	5619.55279440615	lengthScaledTPM
ENSMUSG00000002781	Tmem143	242.016685801953	170.25780975811	462.505082912239	6.92736756101581	144.856139753007	57.2656044637156	215.480803856568	145.554785407537	273.869397458023	142.065106624079	201.24232066904	118.429921100535	491.201520318732	507.919925573307	680.027707754315	677.645762234446	659.351013351746	737.301072564514	631.029718018336	685.569140688266	3732.09089886844	3265.05046056016	3350.28979240691	2168.7765833772	1798.21579449145	2467.96365792071	869.415755537707	1072.02450404101	852.467457110602	1386.43833993583	1380.11380496016	1238.57683941311	lengthScaledTPM
ENSMUSG00000002791	Pdxk-ps	0.0	0.0	0.0	0.0	0.0	0.0	0.0	0.0	0.0	0.0	0.0	0.0	0.0	0.0	0.0	0.0	0.0	0.0	0.0	0.0	0.0	0.0	0.0	0.0	0.0	0.0	0.0	0.0	0.0	0.0	0.0	0.0	lengthScaledTPM
ENSMUSG00000002797	Ggct	135.231663052042	86.0121446948165	121.513814051446	0.0	36.1346193290688	2.34510384075873	145.383962499773	7.11029420335283	190.485886851958	208.059226008835	135.292101580015	298.093365614526	130.354529232215	40.4626594569363	106.937143643932	119.520341282215	162.587556981521	72.7347315803716	92.2150095172712	81.5469486892151	40.526564320589	70.1349694341287	57.3561798566873	147.395186233003	124.013398513981	56.7114923306498	211.287407403759	245.174204844442	212.253593086601	44.3245143109586	128.415420489473	269.716151235866	lengthScaledTPM
ENSMUSG00000002799	Jag2	21.6012417419856	11.6083832945408	29.6849477582551	0.0	58.1112259174696	4.66576591573253	8.15687507074759	4.70670795999704	26.6271388211089	39.6884448444832	27.2763734031727	40.6369210391868	8.33646917640594	42.33764878533	29.4367991059875	4.0489802586074	60.4501441592017	7.57175545241912	5.4731838152103	13.7817510601701	38.9491780170308	17.387909862808	3.38378958456084	29.2268899310469	52.9837898001678	2.02528315658346	342.660389129688	138.502062777835	78.1719321985304	44.908431850126	57.5212172047923	32.4628661120014	lengthScaledTPM
ENSMUSG00000002803	Btbd6	338.416220986387	209.643958214354	756.398362056922	5.48076133461406	180.207682829645	129.918217309072	300.246132599593	277.631859721786	455.667463243121	164.969604104318	381.192237242417	167.811550609873	250.039892617206	270.967875819881	347.909722954883	315.684573641272	525.87818302943	366.58468928097	505.854936218877	413.553795299723	391.566659403254	410.707891953313	523.650504795189	322.576616679155	205.367876160019	292.018949766313	351.397351689172	310.204969375227	329.048992854303	349.493742506778	475.89289123526	324.451019111466	lengthScaledTPM
ENSMUSG00000002804	Nudt14	488.074358849619	240.096048468043	938.460399501493	2.64824665642247	251.717599971515	106.508117556711	391.918072357844	181.327181722062	664.485733466256	381.79993647651	459.843094518024	246.336013750753	586.625707706319	506.753862145953	347.452613011768	301.701586781293	437.55203406438	224.565682629039	288.984022335404	237.1637658085	405.802058864227	303.13035802167	360.612262636477	337.837681512995	239.606218093242	257.026577490615	382.458834542982	324.223295854094	378.391754424662	329.465440795366	389.375027814516	615.974303430263	lengthScaledTPM
ENSMUSG00000002808	Epdr1	105.335472789789	240.317335721212	269.000196642258	19.1320920704773	117.76685767005	115.375909329211	307.434282505728	216.180409144633	171.187723463203	142.991165537894	304.117531389877	166.22134891212	1441.93944008627	1176.42853112953	1268.2224868508	861.653451018492	1475.32486788406	2040.1535695584	1785.65518369775	1979.38113338616	5336.13505571549	5368.64127268813	5249.98784238676	2685.92592565154	2746.97916299039	2612.51470884656	2410.55192809681	2581.89012615585	2602.03382472986	1984.67276117068	1790.15168900635	862.608018700337	lengthScaledTPM
ENSMUSG00000002812	Flii	13576.3570421216	9707.37680757513	16635.3520625809	49.559734629428	6223.97182058877	2038.43674211627	14799.4840840907	3585.55471763535	10980.1545409913	10853.033341388	10320.5501225828	9260.57186171733	6969.1888708493	6113.53619174582	5358.81931582303	6941.96020007657	7256.56382906184	4553.90312046724	4757.33005449791	4193.02617081628	5185.47314740281	5100.75682856618	5310.48668400269	2772.58062958973	2440.28735451946	2492.45572073459	3942.37767070743	3254.47992450995	3836.72433758132	5688.95472483727	7865.0818082889	12413.9177100296	lengthScaledTPM
ENSMUSG00000002814	Top3a	440.06332548469	71.6399109053752	967.308688502253	3.73524842531838	221.783728171568	76.56241110862	232.52398566524	245.501427482816	573.973669185611	182.767466865077	297.267712686089	169.554894686705	341.233245561361	219.841131641975	304.65388036786	317.846073026066	452.227691780017	367.741069531189	429.565288456191	418.600229130938	363.285361161668	405.345035158845	510.670932407556	324.300341257165	459.502385788508	442.594135767088	464.996869435428	507.830422933507	489.943096726397	473.718561944054	557.536403379049	401.353869763655	lengthScaledTPM
ENSMUSG00000002820	Atg4d	646.258348208699	339.37956307011	1891.30098324095	2.43222744641338	349.631140983826	128.63458729541	401.913586961844	244.02101103412	1101.36354575142	423.197246114758	519.135766519814	237.742248384168	405.221815009266	257.905632489919	292.105497865901	431.65310074849	464.992054186298	304.09129906207	338.778047354809	354.774971065536	925.624727940844	678.075093115383	754.133536744341	1169.97651095593	724.969259689219	959.61868896608	683.2218828564	940.218016581098	794.143504489402	586.953067198735	803.836434511251	858.722731865903	lengthScaledTPM
ENSMUSG00000002825	Qtrt1	326.088883508289	177.76032999155	769.958535741531	2.84515068237881	198.338158183593	52.0663553795914	256.858392282737	143.651052224563	522.889964549516	270.399747832715	470.50021496102	169.14758115993	471.937421276946	568.76305521668	360.288845612344	438.703384918141	529.331732413979	291.724102034219	365.351797615922	358.826880724085	124.029480094689	114.482345854384	173.25481923161	319.337111874012	294.302171631045	270.493617021851	241.752445809999	266.007627691715	374.06052735906	384.297903375936	441.453590184921	824.635629490991	lengthScaledTPM
ENSMUSG00000002831	Plin4	0.0	0.0	0.0	0.0	0.0	1.04635680576595	6.88329610471154	0.0	0.0	0.0	5.97598888561807	0.0	42.7165468989341	34.4207301637838	78.0067462019814	65.6442458090234	276.080813168229	68.3392338665947	72.7327216366592	78.1614800307933	1.06271288815766	16.2691041300422	12.4700927373707	20.4507520479856	15.2373328727186	10.5792521273333	2336.24558226776	169.880297625593	1740.14373443181	15.2282490834337	15.846017941338	6.11477394594021	lengthScaledTPM
ENSMUSG00000002833	Hdgfl2	2568.53975434928	2308.64619687783	7284.3829160311	9.1126414768576	2222.73591804156	367.234001328943	2505.6057524199	671.329982823315	4267.31090592543	1904.73601031169	3428.03706534171	1593.63121889522	1973.89514916895	1790.11692372978	1594.31550075918	1755.10678169632	2200.54289118576	1750.00129757741	1963.89705232599	1702.94657769137	1436.52546080927	1376.72505281242	1278.59209630389	1647.56727685538	1529.16436542096	1584.70514796104	1836.35645244449	1966.30940676894	2556.60962197737	2086.65510099236	2474.82403910425	3280.62905625331	lengthScaledTPM
ENSMUSG00000002835	Chaf1a	510.050828702493	69.9470527259249	2261.16196806977	0.0	190.021240298991	36.1356638994695	141.240988199662	43.4234066359455	745.290125305527	283.458272114815	150.059237425763	167.950170763205	304.120872693075	242.902767746362	511.06221624501	533.72063725057	1017.55046523309	632.477947309773	656.962670301441	695.673537879906	836.732152193006	857.798393235687	865.507248042494	738.027566549397	889.266027219241	1326.59924830046	530.754646361906	648.465754381758	716.345314241395	364.33943583903	347.011210296709	235.404719374482	lengthScaledTPM
ENSMUSG00000002844	Adprh	810.967329131514	517.527310889635	1768.6783737243	10.7644230484085	469.072303416048	204.834435274771	581.659295088775	462.618811285628	913.837398212993	553.415882107755	750.22374740053	327.938437860832	2502.48386254366	2018.58152112124	2824.65564806071	2994.12543922445	2719.45335201713	2816.00418017079	2371.34637401377	2441.33547249466	5701.58080582487	5559.98431414353	5079.48970309405	5933.1138082597	4464.12954026809	4357.97268207034	3967.05931382861	4993.12343950379	3844.63938673054	3468.99838883134	4136.52852640618	4256.42754999029	lengthScaledTPM
ENSMUSG00000002845	Tmem39a	971.737319610583	500.923574822583	935.883512369897	13.9064523256432	909.529867337923	78.2830301395459	886.705512418557	213.809001802536	774.689562737909	1005.22635133012	372.268088227818	921.695495491521	2510.95740746881	1797.17867127684	1365.34411679313	1273.65869684656	1879.66767661734	1418.02517523249	1482.84571536225	1431.76890492321	715.473459359443	437.817572298959	555.615479736296	967.214095445765	853.697184493989	971.056107144785	1062.22409562005	730.342360379253	1273.71861286351	1058.7989008033	993.520845294258	1267.35334773821	lengthScaledTPM
ENSMUSG00000002846	Timmdc1	457.082800269419	294.052900568426	906.912568860974	0.96792753022639	320.102085878921	66.6674081253864	392.884078944399	105.668179060411	588.076800075129	288.273589291966	216.499209866207	260.264122395382	626.430950542574	497.190704113114	609.757954680585	889.030559996995	684.718708217968	427.450671382381	515.653239557305	490.719980202737	658.870562479632	614.923861715682	579.488809648657	894.027296802649	654.74493046933	713.39663008508	846.981254323633	798.997215736196	798.716597377614	858.796332445858	1071.98456290697	1128.98011908803	lengthScaledTPM
ENSMUSG00000002847	Pla1a	2.80918816095276	0.0	0.0	0.0	0.0	0.0	0.0	0.0	0.0	0.934241473196121	0.0	0.0	18.7335880642763	11.1753275619595	72.9516127388354	84.0062992053327	81.8423697607184	14.9887112324225	17.9669448995165	18.0565667278427	42.5625175072906	21.6234199568541	35.5632716793177	242.812461257461	252.243457408383	21.1026190364497	3154.52098178381	1332.13516200656	2608.38093023256	84.3810450325898	66.8955137367969	80.1189133142072	lengthScaledTPM
ENSMUSG00000002870	Mcm2	2742.67060695357	391.793089111336	4193.39860370412	7.91878547056492	1125.14298362915	96.6473700976669	880.772262450005	209.335647307173	2244.25687920011	1816.39177290756	479.958080905331	1753.25977371753	1040.87240140228	837.421666150024	1377.67667901047	1127.74725496198	2329.34319770268	1691.8414005659	1562.30027018318	1694.85274008354	2294.84530707771	1937.91397217146	2107.25157073025	1339.35462659919	1593.21130979198	1974.25390107672	746.873237282295	975.464825172982	697.069953706815	761.881790780573	761.289616903013	453.725815313142	lengthScaledTPM
ENSMUSG00000002871	Tpra1	1001.54093526735	674.311861403974	1458.53980314612	8.72286567379619	837.201776589806	224.632486268358	1013.07598393178	650.608347652474	1074.11490857944	429.710440282449	1018.83823715836	367.612647325376	1191.45070642727	1290.03666370354	798.683103744907	898.332511498065	1018.39206003498	853.62992947555	971.378561712028	905.144487895186	1587.70460585965	1446.59266659558	1681.74320091454	2235.37546346556	2055.13235224765	2386.14782881074	1827.46246848174	2877.12219843465	2444.57954524469	2069.75636113646	2298.68385251471	1857.87869684325	lengthScaledTPM
ENSMUSG00000002881	Nab1	863.257816464256	531.615966148162	2462.26169137578	17.0218739981681	536.569942558323	202.681848317668	953.874485746553	555.279669367065	1400.8443966238	714.377536894037	828.706094974354	573.103879253089	900.31963252371	483.160531749359	1746.21476902102	1717.56077496343	1445.24940753158	1557.63789817911	1559.32223848418	1546.41465259832	4140.96395113778	4112.46167688224	3769.33221431421	3551.50615051773	3862.65143224162	3883.02548814466	2605.07226781566	4116.07681891801	1864.58325570619	1886.57560128473	1759.22458120225	1727.06991711011	lengthScaledTPM
ENSMUSG00000002885	Adgre5	15261.7333206847	10923.2541071961	29447.5544610964	326.022096931393	10275.2124972434	6313.53060227681	19206.1437984745	14923.0643593752	18226.3774566268	9847.80351699109	17731.2977443796	8576.22506554867	3098.29839513776	2214.32983830931	5257.46906264283	4837.62515139062	2394.90821293305	3777.23160065942	3851.64785255709	4177.56581825738	6281.07041331489	5651.54283374639	6288.81779695177	6468.24221639924	6445.60824256811	7520.19363957327	2843.40130528517	5012.81229880757	1767.43245634695	4546.72239849801	4239.00640876279	3051.08638814014	lengthScaledTPM
ENSMUSG00000002897	Il17ra	2456.22037341209	1343.69175541022	4885.01902337579	67.9222024316645	1199.3908210302	504.372990371897	2574.4009417782	1470.55261713506	2575.20891290381	2650.64850946475	2394.8526609244	1658.21748580091	832.884200519223	817.364857771196	974.776275637001	604.255659253303	753.817482730359	978.116465887555	751.540563405752	874.873508070466	1084.75584589839	947.014150171383	1170.62913048999	512.721092876161	565.112603197251	575.507649316507	1041.8729211465	799.12264082365	1118.85340639558	1461.41883047683	1434.54703009408	668.468749407424	lengthScaledTPM
ENSMUSG00000002900	Lamb1	0.0	0.0	0.0	0.0	0.0	1.9044431772336	0.0	0.960476202613747	0.0	3.58265559629534	0.944170439724664	0.0	21603.6965741176	18514.3543790256	15791.9744789856	12188.0035124509	13761.3705339261	17851.7067683561	16687.4881157955	18660.798316223	424.827151752172	483.739693721331	428.616611777486	2138.19203331246	4053.1645488568	631.983212413638	15016.0774631921	8585.46617448459	22065.1542894327	4238.47096566735	3751.15871174505	2099.51840231683	lengthScaledTPM
ENSMUSG00000002908	Kcnn1	9.56328864517668	0.0	4.11185091208328	0.0	0.0	2.50968995802275	0.0	2.43329705520333	2.34999148842147	3.1890026182969	0.0	0.0	133.741569140705	111.530959281277	158.93997197371	143.185946953523	154.397217422873	174.608476980219	205.449504367506	184.509296660421	91.7501235123103	102.79811476971	108.096382059267	161.816052061723	188.940162983058	124.212615266095	529.727680485058	344.10098117292	758.782335182999	101.514707820559	85.6014398912575	76.1018374496175	lengthScaledTPM
ENSMUSG00000002910	Arrdc2	816.270792576299	803.587641698548	1578.01235148093	14.7498137306236	744.170857370286	140.306889793118	1144.66408069372	406.214050695636	1277.07736621774	338.927621052449	620.770037351253	363.211795697215	209.207851432348	186.089567596749	99.1075675724641	138.770806347656	170.960927952621	133.408829824186	148.203135774392	154.772952586902	277.187625316111	240.917671289156	199.444312305196	591.796631257555	657.164667198021	520.49019654036	592.185999928711	925.52831540067	734.958828332484	350.876534529254	544.846435664248	497.886857233901	lengthScaledTPM
ENSMUSG00000002930	Ppp1r17	0.0	0.0	0.0	0.0	0.934785378117491	0.0	0.0	0.0	0.0	0.0	0.0	0.0	0.0	0.0	0.0	0.0	1.95180349687915	0.0	0.0	1.00448535260977	0.0	0.0	0.0	0.0	0.0	0.0	0.0	0.0	0.0	0.0	0.0	0.0	lengthScaledTPM
ENSMUSG00000002944	Cd36	20.7262439340951	4.4252866191118	0.0	0.0	1.79242695678394	2.83815077058866	12.8702744376944	1.91063422078763	0.0	7.77110853819565	125.104340982995	6.30659187905127	24.5693631573222	69.0641749696955	18.6619708059952	15.7653972926341	225.626541285318	194.900215604613	185.599463854858	211.270461214113	5.79702682887919	13.7257534070858	19.2937328390709	10.1633330547432	12.0429204779972	13.9156380402777	5.88834516983395	6.48236937876972	24.4779291703097	1.87573541221094	0.952408990034826	0.0	lengthScaledTPM
ENSMUSG00000002948	Map2k7	1210.22051289444	929.992889961427	2303.58654335064	14.7683547925014	833.427465479457	435.359599291054	1267.01013342493	1371.90727420179	1616.82543039146	819.132214610464	1658.92549151032	891.748551705263	1000.40390038728	690.293379399212	2282.26223180867	1519.6675741018	1368.74936535851	2280.22919377376	1653.28847287457	2209.00014598828	4691.78796733001	5056.24446336682	4823.31305756771	2246.36565797581	2511.89179709841	3034.71451927182	2698.76969615899	2897.55919013933	2122.21878661973	4036.40658601331	3771.30883741122	5427.86122117445	lengthScaledTPM
ENSMUSG00000002949	Timm44	1447.60293668773	698.626467369008	2652.53607098663	2.76158887196612	684.02372382333	141.587845899931	893.700814310122	365.899144954655	1656.43201889671	894.511440276582	1099.74285243272	699.603872947938	1423.81781876401	1043.59089731009	911.232287931685	1074.7558712415	1440.50004945297	887.377867761623	1070.10226451348	993.0735463665	1018.25322479556	919.893988717138	927.674404369352	1664.43260657514	1346.20989759458	1466.86590693403	1430.29335243667	1700.72276493861	2084.04467940478	1307.7494410059	1518.33789637412	1837.44153716693	lengthScaledTPM
ENSMUSG00000002957	Ap2a2	1255.85669832184	525.280977082877	2919.68195673184	17.8296347020735	813.048098759916	289.859223632894	817.536225499592	633.638882916099	1884.07534872632	890.55625045725	925.412645224064	631.324338921669	3964.70768341895	2903.17858312099	8295.47474263268	8189.08326038123	6392.09334329825	7268.47925998639	7114.18543147343	7199.7887854528	4822.0238056784	5008.85804447141	5050.39980281119	5628.09060909372	5057.87028258108	4191.51646392075	8558.69843603672	6065.7975563242	8259.65800712447	5223.2306123305	5373.66656735804	4714.79413918014	lengthScaledTPM
ENSMUSG00000002963	Pnkp	1011.53638400945	374.139088155833	2466.74223973736	9.16222562467101	570.383817253342	180.292732652586	805.072334301963	375.795593582052	1747.93996853688	419.165262875645	1343.99102284948	196.650318873754	598.063740238668	549.274499992527	765.195652351795	1066.1996116469	1050.90527101753	716.313188761948	849.856066374842	779.191730607993	1249.41244562845	1069.66414592287	1038.76291500461	1766.09802170087	1371.38756695223	1481.05386793582	1480.16596289835	1551.03562448751	1785.54105943555	911.068450002131	1204.52100234747	1504.05826075029	lengthScaledTPM
ENSMUSG00000002968	Med25	1444.69973453169	1079.79552453562	2900.49252829274	18.888828685095	940.231556776104	516.479708142751	1551.47696951306	1313.52202163852	2312.28709361094	1080.95221854791	2184.56177480955	1027.11262058724	1919.14220721528	1712.45960151825	2396.28808011971	2440.07107104059	2927.12190558245	2498.48368912162	2696.69606499659	2542.07481276056	3226.20973726808	3120.80568973188	3099.80395541335	2261.6332099669	2121.57245564994	2373.24967601972	2667.69297208801	2903.72966212924	2682.75563463219	3192.78807099385	3676.93581079502	2782.06309613874	lengthScaledTPM
ENSMUSG00000002980	Bcam	19.3637580484994	0.0	9.42796785102309	0.0	1.75219296051142	0.922571071285163	0.0	3.72688919448442	0.912617718515231	8.03068092669979	0.898287205031039	2.64048438928144	196.664725192513	141.82789114575	79.6653075346373	88.6157996906992	539.818581777013	154.42832071811	165.265671437465	144.23307797206	467.547824537068	388.585963116668	396.288631156159	460.509008225499	477.309857598909	426.64649895387	276.193581649195	452.580806786132	170.8810442682	764.669184342662	921.885205765523	1143.27652347368	lengthScaledTPM
ENSMUSG00000002981	Clptm1	1903.41508738239	852.845651853131	4117.99130294511	21.7934182637064	976.731164721449	486.682283807528	1464.74581044092	1327.46632160321	2583.19919734934	1577.74755486329	1881.15034683598	833.788161719731	3697.84405350478	3282.62910386216	6127.27429934581	5716.52659284466	6169.03504550438	5693.38706029839	6057.97758084248	6160.87878943283	10124.2262340495	8708.27793676175	9909.33390120396	10454.4084204661	9410.78831213989	10586.8690705133	5711.02696965872	7111.77386369554	5577.08046826144	8633.21466679282	8699.51805529314	8415.52210976383	lengthScaledTPM
ENSMUSG00000002983	Relb	274.344508060241	246.46890789121	538.05161832523	5.77012770476989	166.664836059955	150.500865321511	284.266263388118	361.225185882918	422.652159018102	147.386685716218	526.827381123022	78.3134504480109	747.87684986375	813.990891049256	527.737818896983	682.013668825008	935.832178133304	547.427455417689	713.022837216534	549.478194317507	463.758974181233	436.730624042854	462.365848614438	425.460308533557	330.835648363762	264.844358552027	603.140685165771	588.557262726416	1256.01601350843	632.597552495554	748.650357242203	871.265149423062	lengthScaledTPM
ENSMUSG00000002984	Tomm40	1997.46390602305	486.231494670839	3728.98639138218	3.81963437517979	1056.58912198014	140.830634409256	1274.91443105873	270.588617210154	2153.69965921418	1309.8025911304	1268.11951773051	789.279848636798	1657.42464177765	1331.14822204473	2206.38665238455	3143.47491893824	2309.9763169926	1452.90643487795	1747.73073319407	1609.65907055266	1415.19758077103	1170.61479751809	1325.62049964181	1938.9577269028	1422.11745519301	1508.22540762903	1795.09857727601	1736.09181582213	1811.78470508979	2027.87813305183	2457.07799777485	2792.06274629935	lengthScaledTPM
ENSMUSG00000002985	Apoe	1124.95693740914	857.586850757051	4243.99728007739	1.44203873052754	781.974104699508	307.425840440752	498.847843869046	507.516147304509	1952.77334421868	382.079651406566	1478.27269166108	278.362759011184	11533.7171948458	12203.9708395275	777.898851551874	1023.29950482691	10024.4590026492	6981.55652687279	9077.34755746275	7863.9293748368	25255.3427832891	22749.7957624321	23465.9913728267	22372.653053776	18087.5649201279	19856.8216060136	16387.4014137247	45645.6752735094	24897.8614296742	11032.9732747818	15208.89077751	23836.9237946128	lengthScaledTPM
ENSMUSG00000002992	Apoc2	0.930365416069464	0.0	0.0	0.0	5.65404465122026	31.7020954683296	10.7920476625687	0.836085906464577	0.0	3.23323655140825	2.26067998578608	0.0	1.92701490313376	1.62471870296001	0.0	4.60474825224749	30.6227208515323	3.4207887303486	2.03889741586177	3.03412435005617	0.0	0.0	0.0	0.0	0.0	0.0	0.0	0.0	0.0	0.0	0.0	0.0	lengthScaledTPM
ENSMUSG00000002996	Hbp1	385.685594432316	415.868461728212	1406.25534891183	18.2557930825446	319.169982081433	257.894300995945	611.063879828881	726.630867021868	1128.34730587167	274.814444203131	780.112902280514	221.135835409496	962.376163573339	825.842201168839	2280.88325178661	1511.28072607022	2280.15949181137	3619.99447733579	2949.76598194002	3631.21540359586	4449.76178762959	4519.30651656948	4332.17581220452	3495.72955627565	4937.50929112361	4097.86732696902	4071.62457108706	5010.20826023302	3938.76953795499	3910.46628621147	2901.07437366986	1605.50825050209	lengthScaledTPM
ENSMUSG00000002997	Prkar2b	3781.04838773791	1922.16540869801	9112.77234693002	17.8277873363062	2682.75623563496	447.092462757031	3743.41883076179	1023.22876358113	4854.99159628573	3233.59219314616	2912.90473939068	3339.49585069812	189.51740719743	118.112556395393	322.953257130668	338.165989421057	454.167824379317	233.386469931135	223.325931865906	217.707811383405	298.857863351558	309.660321699978	318.685482303437	549.024179148346	561.191070694044	336.562991236874	493.925185077415	635.551176452667	435.234832708049	178.144480163574	188.434619773896	264.684209417313	lengthScaledTPM
ENSMUSG00000003031	Cdkn1b	2962.42063542773	1434.95879412125	3194.46220678573	46.6623669289344	2612.89283454717	1027.12386969721	3915.82129466081	2280.11654158477	2595.15503524302	1336.42150167251	2491.111900845	1042.21329781793	2075.13357339533	1584.70184275577	863.945409214905	911.655449752749	2201.07208305052	1758.24433458009	1822.50660637065	1823.2019766926	3105.80348164052	3340.69767949488	2978.94972973534	3163.34811946232	3200.93077456922	2732.78889193616	2939.54382240595	5764.65229774999	3675.81103368746	3910.11783669651	3807.40320614904	3667.18043659435	lengthScaledTPM
ENSMUSG00000003032	Klf4	14.3045094753895	0.0	0.0	0.0	11.4906250669741	5.6349035855232	12.5120517876403	0.948055920752344	0.0	22.3622249868797	49.8897826870022	4.45028607182545	3069.00428356606	2239.57990798425	5722.25805997197	5149.66789561524	4012.52037203264	6942.72700488746	6534.13011042039	7466.79815844758	515.122853766137	588.680411270533	509.308510525416	1204.8774725295	1173.82549776004	393.705871840657	14721.6763196206	3475.97935001851	10944.5878322832	1677.75742295593	1626.71210374042	804.643757285132	lengthScaledTPM
ENSMUSG00000003033	Ap1m1	2230.12633386403	1023.24890634166	6645.51347839892	49.2802862890983	1211.19887583034	816.247679636079	1627.84345384595	2110.33525065763	3012.08862422189	1558.3689466496	2006.45543736469	841.357007066348	1499.80067763779	1298.86275279873	2174.11236113945	2278.99839531545	2572.87480633327	2299.16812713283	2424.13960867498	2275.52504481517	3320.57688178262	3085.22204824323	3146.75331208642	4433.70336967462	4011.49503887207	4504.04235262489	2431.430073293	3648.79844909127	3042.07357611898	2889.47076898976	3068.16490387784	2268.2003064826	lengthScaledTPM
ENSMUSG00000003037	Rab8a	1604.23057948353	838.162286338049	3680.44452039018	39.776522322342	801.845315711274	388.267388471657	1227.39824366892	1099.98849875776	2000.95105449358	1225.94052808813	1195.77236209369	912.271857435304	1310.66502151909	978.191165354082	4458.04328337003	3346.69527872782	3476.93281695515	3032.73813215687	3353.15711453168	3611.05166024782	5254.52801643335	4326.58549081744	4953.88941178333	2689.06869682075	3265.36770956881	2941.7941232394	4022.05753799048	3916.32715304178	3788.39834580551	3821.83643922228	3051.1563918978	1606.85556823512	lengthScaledTPM
ENSMUSG00000003038	Hmgn2	8494.25771663815	2516.86898997219	10015.1299659508	19.942887689515	3751.6179489255	650.659414449325	4200.85508211341	1328.98904890805	3932.33686598496	7548.28071692971	3001.31307911853	3494.87536968086	7536.13008158183	5922.81148292553	1400.71663706813	2116.53892813943	10616.6645298828	4487.78629070713	5324.49029386493	4722.95431101044	1976.63680828681	1678.41006975834	1828.20559644898	2285.81346061684	2517.7464672184	2773.73503497294	1052.0715010708	1430.32585731864	2081.96231988829	542.271359790079	706.548721553879	1121.40273774036	lengthScaledTPM
ENSMUSG00000003039	Fam32a	1667.58503215387	1493.56236233388	5590.62408095641	25.8232726643545	1131.56178624134	568.009997276375	1723.62775743059	1174.88758784504	3209.60145011474	1174.16219276671	1967.72778671456	795.805026226068	841.956045196942	553.486785749217	1464.28728356555	1675.63723566996	1701.95694747412	1400.82242623191	1439.49516351494	1434.15301327009	2673.69728989652	2641.66654783214	2590.44205683377	3430.44027867847	3331.80059862871	3207.06873190906	3776.54017224464	3491.47494450791	3502.26301669548	3345.50832385821	3411.92061441871	2711.61269298944	lengthScaledTPM
ENSMUSG00000003051	Elf3	0.0	0.0	1.82723611484781	0.0	0.0	0.0	0.0	0.0	0.0	0.0	0.0	0.0	4.41514794855544	0.877814384077998	0.941795561519306	0.0	31.8864697050876	0.0	1.68972310322545	0.0	3.73262245215131	1.85233677067998	0.931235413611093	0.0	1.89322360448176	0.94855439467165	0.0	0.0	11.1400209557593	1.83172304742873	1.85751760027239	3.55288193902445	lengthScaledTPM
ENSMUSG00000003053	Cyp2c29	0.0	0.0	0.0	0.0	0.0	1.11319243449435	0.0	0.0	0.0	0.0	0.0	0.0	0.0	0.0	0.0	0.0	0.669648715210691	0.0	0.0	0.0	0.0	0.0	0.0	0.0	0.0	0.0	0.0	0.0	0.0	1.12536532294351	0.0	3.26590251454947	lengthScaledTPM
ENSMUSG00000003062	Stard3nl	374.312131782924	205.576945993838	611.188390771606	4.05111381558936	309.951863900119	38.553192981402	306.288586399907	70.805335202416	415.124271784892	326.817962046097	255.221958231114	234.879329758899	538.033515572106	437.189661699639	657.902414672633	1069.96751365644	858.414299621349	563.353695027889	593.821815584905	670.415514058481	641.427132532482	513.7324560948	578.465672392575	1045.02738597162	998.349855919424	853.279814635012	1309.03631500634	1060.14657724438	1191.24274664307	438.379023960106	545.791936191119	593.916921510759	lengthScaledTPM
ENSMUSG00000003068	Stk11	12048.7692789782	9138.110019411	15633.6837673573	38.7469432989903	11172.78679585	1091.23053589396	15061.8422828589	2482.38346592819	10554.8442568446	10482.051380827	11523.3400346971	11453.4483883009	3074.85074984047	2666.76488370304	2173.15116527324	3189.82832997802	3515.58571807303	2170.24969422259	2499.92097432934	2250.51666136159	2152.17269364489	1987.16739787132	2180.83251575719	3291.90743067799	2061.70419711084	2125.72989483775	3068.30199081949	2760.00915389772	3615.66854383877	2662.16963442508	3454.01989857231	4502.82734250978	lengthScaledTPM
ENSMUSG00000003070	Efna2	19.5940667036249	0.0	10.6009803538326	0.0	5.5427537858057	3.86587336601841	3.72311284829693	7.81094040940627	4.80656432207621	7.45167498992218	4.73272549124526	0.926467263478743	423.11381470559	299.766403533085	281.843336683944	261.349517071851	580.7316187598	512.694956765764	520.124175650014	524.854461733734	270.03726103812	260.351441834075	231.042945285162	322.418927241169	241.959760008015	133.378432126494	234.375900729623	241.122237664662	305.580234278618	350.470630459805	360.181768478746	222.142020479351	lengthScaledTPM
ENSMUSG00000003072	Atp5d	5007.55264740424	2153.61865912522	12138.0553628343	34.6153202475962	2300.53832752552	887.478394280845	3180.18635916882	1799.27140176967	7325.14720491615	3996.21538866333	4074.73160745306	2537.30362244629	6256.76136411595	4507.68278436553	7260.27053888628	10799.2030460702	8906.71702145053	6043.49334694136	6933.81647380366	5952.12577386068	5794.59037335453	4781.38104852153	5230.58708950737	7320.70897532442	4430.26303206399	5016.21395753272	4891.3216950575	4820.38141397089	5278.751066704	5328.42180597006	7924.0341377978	13099.1789499361	lengthScaledTPM
ENSMUSG00000003099	Ppp5c	1706.11311517939	641.002916888843	3417.84579714948	15.3685788422573	1077.28367097707	441.176014478561	1246.74859812426	965.603787654517	1797.89418900399	1030.00474753613	1443.37191089316	803.07873828057	2440.97150437434	2149.07567564202	2205.73806203762	1858.98278236343	3348.82575456474	2250.9387678872	2482.14605529497	2410.15017843508	3602.54675134898	2690.03824323431	3107.64315323846	2494.20481354891	2194.80917433053	2661.55231098401	1942.28704485922	2432.0412462219	2467.17726710428	3433.37036810493	3714.02087972448	3116.78656710618	lengthScaledTPM
ENSMUSG00000003119	Cdk12	548.974535390648	429.053910798887	867.494765472143	6.94334424407541	421.751780824498	173.817945955861	673.989069489182	466.128453244746	598.168355497347	599.652569179836	492.766873673119	542.609333358938	470.332834774919	486.565851586038	919.187727811281	508.430503486965	739.399370299941	1008.51512118426	783.592882619104	1017.47222506716	1213.29064234831	1349.56458516889	1278.99037810518	958.163015788507	1396.89218789885	1406.82581838392	1348.14355937168	1505.11416030084	1157.58647730768	2671.25994116345	1910.99156356101	941.083858904396	lengthScaledTPM
ENSMUSG00000003123	Lipe	979.86040455358	665.460942922394	1919.40270250062	8.51582555740662	595.510420464422	307.283514035212	649.570409020342	756.53988316765	1339.3230878937	416.464647459399	1193.06979550659	316.972263508212	218.73714082112	247.961962525975	147.95930986344	156.394807697517	328.764031303214	268.977629453372	261.43906718063	281.890076277898	551.313722954464	490.300588909703	471.098918372267	379.099487997581	327.572195879926	274.180123422543	288.192156870915	514.585579040367	424.778621365543	544.844993732894	542.521378517379	515.344527938485	lengthScaledTPM
ENSMUSG00000003131	Pafah1b2	1414.22528441129	820.356377619752	2836.58703486271	7.350044084633	790.476384528935	200.000129910613	1209.88725693473	430.884911816371	1509.87909005302	1254.41471441048	1119.34236943885	905.949591288832	2265.98317870109	1233.36671012308	6558.54267409106	5403.79583049557	4423.1551923827	6547.12227042079	5265.16348411048	6294.42221572659	5610.39401143579	5341.93969672889	5195.36240060039	4026.3472739132	6205.43964116222	5569.52565541911	12250.458711662	9886.71901912576	7932.08160841375	5762.75096366699	4238.73917026603	3306.13105535803	lengthScaledTPM
ENSMUSG00000003134	Tbc1d8	2132.112096747	5549.08747474023	2171.28037363568	29.0102974562098	2305.41301706544	1330.65197894106	6927.2253214326	2445.31842677125	1360.10522022353	2031.02183078339	3577.7870292643	3670.60726612868	37.4671393091122	47.0965369722227	46.9981872387094	36.5445950406231	157.538388186626	74.7827954142718	82.5151319011488	77.0722280007933	238.423152430163	227.770379897208	246.575310085874	232.795446149078	486.927362398014	401.884660363604	220.181354126028	575.174146770709	168.565130041951	259.972539006027	253.637486927829	276.11430575965	lengthScaledTPM
ENSMUSG00000003135	Cnot11	835.440151738877	424.054480431516	1534.22405355886	9.68607402443721	594.733720484724	172.326817671606	692.198056932806	369.267437389286	937.74124190932	570.600712826872	673.634287976351	546.310817656473	952.539954272352	681.001313677225	1293.42421264958	1358.13590234258	1649.50478652948	1225.0884868321	1189.48802684202	1200.21545468323	1821.8728601486	1660.41848355015	1758.11014190914	1605.58130579945	1423.94434449504	1418.72554258459	1144.19214626302	1291.12376106741	1237.64676499874	1411.72180482801	1488.48347756472	1713.40463955694	lengthScaledTPM
ENSMUSG00000003153	Slc2a3	2322.85996100895	880.320086489244	3363.78720416416	24.5299283072606	932.367240331926	500.814828760295	1439.74198523423	1178.0312050814	2400.71476384063	2728.93883394107	2237.01997232121	1777.84791142257	328.65772854992	274.716358021277	143.445393653932	59.5331670970403	394.417876032214	448.739423922158	397.26463443025	362.011366907396	760.658641114562	612.517052989449	590.327698179727	693.851806060107	567.809633607609	905.735811705175	291.333648732314	483.240789311952	260.943126706255	127.5423739073	149.837114078302	52.4258811150924	lengthScaledTPM
ENSMUSG00000003154	Foxj2	711.882432497614	268.614020546961	1193.31546626949	19.8582411934103	387.469385865247	243.822659437742	680.394707586669	687.660301527807	855.453453046461	445.197224584164	943.160764984411	245.982442307346	566.484205355545	510.105613946275	1194.39268182903	724.535001232991	1185.62815565284	1843.84411536467	1416.16609291991	1647.29088810186	1476.47843465848	2081.57402181057	1453.46322493973	1559.35261606895	1534.45756144159	1276.38805599469	1369.24147985096	1476.7894963365	1260.79189856887	2917.24187025251	2070.86541615276	967.924996073321	lengthScaledTPM
ENSMUSG00000003161	Sri	3553.12536792	2425.37095459284	7978.36899205576	30.5219762445231	2793.77828446686	777.718872307035	3415.06420728635	1606.97481066854	4604.33219757958	2944.29443298705	3409.98618305707	1881.02883706444	2984.80670648559	1943.48066912567	2934.72879466445	3077.9855076481	3204.95302926718	1882.44452468504	2029.59263149481	1810.76863091964	2421.88888985799	2281.308472955	2481.76650353491	2222.99304069488	2320.14204370036	2204.71244015239	2603.89932254503	2688.90699396303	2766.84971463927	2005.25457364838	2742.80529078606	3188.5849959458	lengthScaledTPM
ENSMUSG00000003166	Dgcr2	997.173008069418	552.836733717904	2265.418896383	30.9878954349446	629.011809673005	193.422756076775	660.838129682081	569.202131542142	1474.25897496031	781.169972450023	848.132884863186	486.961798979922	1641.7975412481	1509.56320526917	2560.47742480785	1964.96182952856	2743.01744920756	3481.40710835238	3502.92150290304	3665.96931361175	4715.16078577648	4365.7228163257	4341.99868857093	4841.4013712913	5492.00425080564	5803.27371727426	4076.51560130856	5851.23378559732	4631.87160937087	4445.18922073022	3555.23269514466	2199.80600190813	lengthScaledTPM
ENSMUSG00000003184	Irf3	2370.70837527975	2174.78260465311	5240.22641224885	14.6181613293548	2178.47129441974	520.437618894183	3130.38113755712	1135.95683775392	3415.35201244285	1579.31378159394	2756.76455934683	2014.6824854012	1671.64855150509	1327.51510480598	986.336715368285	1412.5919242643	1588.08171160371	1032.18011341479	1173.21352266446	1095.47601369878	924.864060421982	850.35456165167	951.822844864554	1689.68539256511	995.791449008403	1063.12547021424	1268.43114482615	1487.82915185667	1987.05172352383	1324.90239530997	1782.08253495957	3746.72828490578	lengthScaledTPM
ENSMUSG00000003190	Bcl2l12	538.35647208315	282.318632843884	794.183217976395	1.83792682610292	411.690493186799	114.151775278203	496.737280305337	272.243139556576	669.799887675668	377.532568230707	429.133323321588	300.877530359478	415.889068783009	321.374055909977	293.611629018931	397.37463681719	524.908359381349	400.410754948851	402.756907359048	397.038418683872	326.939383790533	252.446176443094	257.713596470279	392.546970052286	376.139973399802	389.379842512852	224.939694350754	316.591399827245	295.273392245651	389.235026457413	363.472701076635	343.804707908805	lengthScaledTPM
ENSMUSG00000003198	Zfp959	106.868590975149	33.2797475721331	354.682332949426	0.853161560028267	116.947841674775	33.6683304634805	91.7700052575319	88.4868490552157	219.614952071656	73.056475751241	119.974757470292	33.9487144539549	120.272418389423	64.8535575778286	81.3909175879376	85.4894544687377	169.813155311853	95.44169043344	105.717903469721	120.446044735632	141.977858435047	136.351942284537	135.718232401566	169.40346608922	168.545578873906	191.025354555423	149.731827440964	228.615643529806	158.248155813266	134.425058321552	147.252633436327	165.071916340048	lengthScaledTPM
ENSMUSG00000003199	Mpnd	479.844931728808	67.7462355867677	512.988371617116	1.88118200882354	178.524080330404	26.0259742728409	142.220088217874	39.041447065729	550.80417662271	211.928620196074	96.0257595005176	76.4405068095687	1799.71253526811	1380.58954273837	1328.01966064423	1957.41043460564	2569.72386743941	1645.16662286942	1902.20700976766	1606.35538428193	3048.95037133153	2542.58738467087	2992.43808648293	2573.01565976886	1804.57942128426	1929.96943051237	1806.15434432579	2142.13371160192	2421.47569357801	2173.13190355148	3119.74643433087	3418.2084652081	lengthScaledTPM
ENSMUSG00000003200	Sh3gl1	2904.2095086581	1381.81908374614	5683.19371560701	21.4862725741721	2082.43330246429	498.641492442293	2707.01841726657	1136.64737773372	3928.31802668447	2516.68961669974	2162.60518084186	1906.0137370524	2305.72256621449	1963.29056942528	2887.34466607157	2768.09176690442	4078.73832194797	3391.43041687302	3466.47698430867	3538.44947212553	1743.80181469056	1585.28998408649	1692.06583515398	1905.0001520177	1811.22080605457	1757.96024497939	3122.82178123214	2900.42723930302	3835.92694035124	1781.70849332981	1849.24606372159	1166.11070851598	lengthScaledTPM
ENSMUSG00000003206	Ebi3	130.478514302475	87.5168586143503	75.0083149282726	4.77601681361108	3.79005382062878	63.9885129890924	81.1361590845712	64.8052325312733	5.86814493529609	77.3854443828921	163.204506808724	83.4332609595273	6.46027803531255	28.3622352314755	0.978489751782476	0.973189122305031	50.7092692021321	15.6234212321544	11.7834352140002	9.83929668782588	0.0	0.0	1.94494072086474	10.1602099342489	5.0732707976723	6.09690045295362	0.0	1.02112658637381	1.02937179327146	0.0	0.99823603256448	3.68465184633115	lengthScaledTPM
ENSMUSG00000003208	Yju2	262.284412796837	110.355036919923	813.78152373689	0.0	133.108625515429	30.4111543442476	162.050889663182	91.9390914764809	368.312673851448	186.980873583062	184.687612338081	127.719630051717	162.486345044239	124.140094339998	176.03329362646	208.279569836613	298.523134389667	171.938990263236	222.788994825052	214.935973756765	308.936613076676	237.52063312403	239.417162536771	350.228235384637	295.893105143354	269.589837182987	335.437182412145	481.688222600495	453.458936745417	190.754071720523	313.463262511792	359.941073527906	lengthScaledTPM
ENSMUSG00000003226	Ranbp2	2320.33581517462	3622.17020709249	3525.23975237166	21.3965709372382	2457.77669231277	294.218687461196	3959.53070175082	882.731858466852	2278.87833609951	2803.32572718504	2981.478719206	3094.65753963626	1563.7960483296	1216.13346771725	3415.79683729097	2026.21528246802	2224.65020652617	3458.17297898803	2524.47252544049	3089.27251252046	4684.92418243555	5109.7992167151	4908.25931390612	3480.80224447226	5384.90224340879	5262.49247671797	6426.54192173514	6504.91045153497	3889.73100277561	6994.35299572964	4503.34529563423	1980.75398812731	lengthScaledTPM
ENSMUSG00000003227	Edar	0.0	0.0	0.0	0.0	0.0	0.0	0.0	0.0	0.0	0.0	0.0	0.0	3.7883011795974	16.977029444535	1.01401068559988	0.996894433044983	19.7323556875361	5.0754076296954	5.05063396566052	7.11815127919467	0.0	0.99604233866063	0.999344098037662	0.0	0.999214261759165	1.00157374521938	2.01710065615878	0.0	10.095869627684	0.0	0.0	0.0	lengthScaledTPM
ENSMUSG00000003228	Grk5	1102.75878254205	1416.53590679708	2126.95704577203	17.0745952440094	450.963968864279	232.942868435929	870.543047833084	512.775765096734	641.162012526352	808.662615476114	518.194922373011	628.075681968681	381.59303961719	175.644020313997	1151.96038754026	1018.22629425998	504.301597922226	733.133082573295	780.121437607489	726.891828227565	819.551765839666	870.940452760812	814.25661063089	1038.0400974398	1189.72604506448	835.770688501654	2333.23733845576	1289.69991658663	1017.702587185	536.510156022384	485.917664062857	363.516744251826	lengthScaledTPM
ENSMUSG00000003233	Dvl3	657.526826359246	539.157468281369	1076.30374388957	18.4253325510667	510.502330368643	140.163568438014	682.010308951592	491.422824482994	755.184348733537	416.169529516591	581.024828806588	386.181491661871	1430.4626350814	1107.21132192126	2422.0912134982	1224.47662114818	1958.97826484458	3087.20373467005	2149.61273175913	2727.32051434126	2565.95385790651	2803.6287074793	2676.64086451855	1580.71026598222	2554.82638284084	2358.60629228386	2463.87115632506	2632.31135711713	1710.1413610353	4389.8138716852	3008.40422337477	1203.44076123189	lengthScaledTPM
ENSMUSG00000003234	Abcf3	1611.41134087626	877.85266171194	2289.68593404832	10.4393794285831	1160.60020603105	226.369449854747	1878.829126066	474.086065444479	1872.17350213216	1100.26651937921	1480.65157705164	1048.79628920588	1212.16206718864	1164.93663838553	1188.49841332452	1112.85162193575	1426.32675531565	1087.52022572265	1083.01117963419	1204.75410250083	1062.93027595695	1281.45159063023	1035.66843197585	1460.52265594731	1172.51251200817	1210.44263022613	1645.00936942945	1577.21967066656	1732.12425574599	1323.16660299499	1409.53355785482	2629.79091564021	lengthScaledTPM
ENSMUSG00000003235	Eif2b5	1534.59169346764	630.6305524821	3220.01172941438	8.77893491859876	782.086363711614	140.042418597457	917.463162864531	285.801914340525	2045.34960087125	1313.17399337969	1033.06471748042	704.02973081167	1430.52737081313	1226.57410210097	1360.76391526957	1760.14504487595	2124.03774847065	1166.70977313899	1371.81446930302	1242.65379106373	1192.05763074881	1025.76375897788	1128.54439137643	1558.17367552759	1160.58659506304	1209.36407859425	1511.54002564487	1463.19104981551	1853.2333696606	1298.71621202652	1553.85903861736	2777.18925773915	lengthScaledTPM
ENSMUSG00000003269	Cyth2	2531.7443414172	2539.38704764483	3961.72981767013	9.21184453564944	1762.87507181486	259.127068557181	3099.11839957011	597.544628280188	2869.6588425449	2716.48431273064	2330.27852433595	1873.51864255851	1490.29833624232	1180.97973000697	1251.5188584065	1251.64061894571	2026.9060095438	962.456622322911	1236.54612690428	1174.00269711806	1448.493238323	1421.07680389122	1393.26553572011	1706.37097746658	1443.1607880054	1457.97887551304	1425.08882480265	1766.05826346252	1609.4266740625	1125.5745058159	1394.28947343884	2203.0991535092	lengthScaledTPM
ENSMUSG00000003271	Sult2b1	30.4617835629646	6.45554129769068	52.2118571329263	0.0	44.4903299786879	4.54306839206841	17.1136326955221	35.0595407392482	28.0300365092698	24.7279057907873	27.2071321453912	15.117618494574	15.2251135499175	2.22146103304067	5.07576761607699	15.4276478181812	10.9161805954303	15.1914273992808	18.4801938220272	9.82461857113168	0.590442870714455	2.27696388527204	0.655462767178395	5.08352672357924	2.45715861898658	0.820493212228641	16.1595526146831	4.06994943364332	15.5551133810346	2.50922685929414	3.13391839068481	0.0	lengthScaledTPM
ENSMUSG00000003273	Car11	19.1139201227025	30.2698146726903	13.6359132094622	0.0	24.2837863392114	13.7405777151041	3.60367552408754	11.1830810534775	28.0204085975189	3.67058761779537	18.8895249063793	8.68310967732235	618.574487372447	535.103795168419	192.27647996171	184.00077932269	368.934599956944	262.611329095905	353.247594277834	286.952990321657	511.574696414151	571.230375549225	579.216521897823	1359.1538417116	1348.1841009254	975.118654978374	745.900939739686	1291.85252340989	1161.71946899849	821.266646656328	1004.1800394004	1126.93710966455	lengthScaledTPM
ENSMUSG00000003279	Dlgap1	0.0	0.0	7.71227622516172	0.0	6.98884521249782	5.28150158308329	0.0	0.0	1.45891838379409	7.43460395155279	0.0	9.79874194878563	54.1847809690644	58.6838922329296	46.4264698914065	23.6377348265673	80.6501999044495	55.035081815418	38.7974847834009	68.0971518147658	1.58488714496006	6.95125362656495	2.37540122860185	18.5220457965857	34.7984034876396	2.3687022213009	14.4751708295378	13.6822732033795	19.5067450553177	14.8085446785474	35.493615535519	20.2270898714612	lengthScaledTPM
ENSMUSG00000003282	Plag1	71.9977853291206	0.0	2.49424625313707	0.0	0.0	2.57055628143306	0.0	7.77986192912935	6.6583444639099	8.08252429518402	6.54616394724649	6.43608278981926	75.3516496056434	51.7100765023756	117.707342623616	34.8763599627914	82.5021224298624	306.391988951097	127.419416911948	214.091204178026	94.9928194319059	189.061417560981	100.365653627989	110.64838746517	252.063355506713	221.618232339597	444.124415050439	390.519948342514	207.540191168131	214.087747003603	97.0551776419454	29.2142848972839	lengthScaledTPM
ENSMUSG00000003283	Hck	31.7061028449706	22.8730071112464	18.3018840534287	0.0	16.6206839169703	48.2499675968889	4.65065657207342	31.1979310614973	345.481214808613	19.5467558930375	213.797373065371	3.70322120029657	28.9817310572715	40.9066753632191	8.98090245123984	4.92298373464716	159.513315618357	23.9504046776304	22.9165441881652	25.0388598057767	5.92735165432202	0.0	3.94420908058715	24.3106629262546	14.9855127369691	10.0113840470984	5.04811005613394	0.999942645303926	1.01069741916589	0.0	0.979850145873933	0.0	lengthScaledTPM
ENSMUSG00000003299	Mrpl4	1239.97688260615	502.668739061712	1908.34605634983	8.37785848796744	675.436445661493	260.850070671255	1073.70871379053	598.105329838555	1124.33091209042	954.661446516838	1064.98606080359	794.257661278567	1906.49996084342	1489.51533213151	1417.97014004133	1896.21222073159	2415.25850273572	1507.65660418088	1829.19871223137	1667.56364402479	1745.19156928774	1489.29563782344	1705.69800966631	1399.92180481928	993.473230533261	1155.38977662978	1114.11213992718	1179.19198129724	1304.18736351726	1482.58971326831	1804.21580576276	1926.88264621454	lengthScaledTPM
ENSMUSG00000003308	Keap1	1615.41085066797	762.403135063273	4165.78385641938	15.1548223913414	1046.44819740835	355.180575360371	1580.02159405454	575.274082999486	2366.05972391495	1231.53749653066	1507.58059499509	844.622330516388	1176.49697267896	962.506543622954	1700.56415165725	1808.9789107527	2108.69274914528	1790.9763368933	1924.63975992185	1995.40434085442	1578.62981191837	1609.69289512539	1512.37826125098	1812.2560547163	1607.70905985731	1773.91289786873	2414.35996634996	2427.10830370892	2694.99833483534	1718.91911806493	1884.2399230441	2376.67864216152	lengthScaledTPM
ENSMUSG00000003309	Ap1m2	0.0	0.0	8.33699770440734	0.0	0.0	1.64980049830663	0.0	1.6678256089982	0.0	0.0	0.81800352661242	0.0	0.0	2.01460034635734	0.853954206252621	0.0	7.15078638412987	0.853540557013151	4.7662409123419	2.37614691475432	0.0	0.0	0.0	0.0	0.0	5.84333422754128	0.0	0.993900478805394	8.80857790223669	0.0	0.846826946032803	0.0	lengthScaledTPM
ENSMUSG00000003316	Glg1	114.473254696798	55.4165737084656	247.579728358435	3.76032094088172	39.3711852832134	137.629732309229	40.8502469311887	158.015466571531	123.571413861181	58.2930703877184	89.7640033537966	42.4419801612212	16380.2484380995	14926.1867061327	8245.00783673245	6858.98343484119	11533.7788358435	9675.30420573008	8481.25650253698	9030.47042255013	5652.41015362173	6839.77747109271	6246.30301397631	4468.57054782207	7605.13643653712	6361.99285149591	10596.8727128508	9974.01411830686	8761.119942316	7021.9608958019	6149.58606104785	8942.83264637025	lengthScaledTPM
ENSMUSG00000003341	Atp8b3	4.14443581494685	0.0	9.96265520281197	0.0	8.58914627555172	1.02138316216575	0.0	0.0	30.794995373349	1.93483268488112	0.0	3.85120607978753	6.88926500746989	0.980209255059367	6.32369588595336	1.78198399845694	12.3042099815783	0.908261852783975	6.32200434790631	4.54735334992899	11.4360293979203	12.4714941603208	6.25399325578097	55.5897747383879	57.1505494548071	19.6423488093844	73.1410271713768	167.175197918008	157.798282818198	14.8516642534689	22.6749012396572	20.3400913823484	lengthScaledTPM
ENSMUSG00000003344	Btbd2	1148.73011770442	526.552289235518	1447.38103953591	9.36167598141948	644.932701461962	310.074985016182	1101.67357658542	742.796904681187	998.432753384379	706.665857600005	1159.42430809848	543.207124120267	1441.76814450053	1298.2049739562	1571.29024982806	1661.14133879781	2259.28505378578	1743.01488957936	1977.2108164056	1845.62125181336	1743.17478320594	1728.55344738757	1830.77330561196	1933.35470848171	1659.39651840691	1555.70384728494	1706.64974571434	2139.16754518996	2138.58520190236	1871.49979973457	2179.82045389417	2769.89290388679	lengthScaledTPM
ENSMUSG00000003345	Csnk1g2	5858.25648759565	3190.79672320345	12123.2897526334	54.2377196185327	3471.21769600309	1362.9199963515	5072.87755392082	3159.0627424257	7501.76512896107	4464.47665210572	6320.15170682627	2958.61514723993	4726.49143759021	3984.4171314453	6886.12632441689	7437.43006179446	7385.38012011048	6410.24084863868	7231.59874818341	7157.28490398386	6029.32629194166	6039.19319565191	6229.23753424313	4615.18084691222	4442.64993254152	4333.87170649539	6672.28339844387	5657.7062745997	5809.15205663753	5178.61194250868	5675.05644233434	4664.6404171151	lengthScaledTPM
ENSMUSG00000003346	Abhd17a	2885.30971258829	1725.42570072806	5252.2444405236	16.525013941915	2273.1883917942	297.774337678186	3665.81994776109	691.726991633432	3071.92146025339	2900.46417006804	2256.65386887165	2293.28239953653	1578.76750845364	1225.96079342955	1916.26119724224	2633.77713572649	2367.1202603014	1803.42849455382	1920.93652469738	1814.24549505874	1609.95040261717	1371.90001020168	1562.65523366734	1479.22442384664	1171.97233771246	1135.47553152979	1664.21855022114	1729.07201720842	1854.27839935816	1571.27542352512	1988.89383803866	1774.14586278552	lengthScaledTPM
ENSMUSG00000003348	Mob3a	2469.20553226009	1546.18724443772	5889.41150905401	41.9043605497216	1625.58907154529	735.386348151407	3206.21992815544	1874.88183452416	3675.58260894725	1948.50867760143	3288.8213933601	1185.76659637739	773.288957399328	516.620066306262	2722.48113281013	3152.95448003558	2132.95690466891	1581.35720365851	1565.75967690654	1641.83970289982	941.485213633234	982.883807968824	1026.20376946839	1744.0883221981	1493.7522807448	1048.46891719207	1388.94429041256	1266.93817234002	1258.22734637007	1502.08343129961	1734.24631335266	1864.85618723216	lengthScaledTPM
ENSMUSG00000003352	Cacnb3	40.7731704219261	0.0	23.4942328265605	0.0	15.9487139309756	8.59199372051761	8.52168258744866	3.9942992618181	5.86439492335976	1.89519886939563	6.0837243354771	4.7136136219382	2351.67545112108	1760.20015506756	3100.94436796653	3437.16286445998	2640.75887430092	3060.45631478581	3454.16477854773	3356.35895511071	2736.71694949574	2884.35087644047	2756.59798911379	2424.23528805389	1802.6572691202	2082.90658183317	2071.54750037236	2213.40004405208	2879.92162925928	1588.27248974028	1829.83287850382	2205.76752775513	lengthScaledTPM
ENSMUSG00000003354	Ccdc65	0.0	0.0	0.0	0.0	0.0	0.0	0.0	0.0	9.23504605953616	1.69398232348758	0.0	0.0	42.4079371614471	40.4708979408809	16.2829370015161	18.7609943889171	54.6912636650652	45.2217722356324	41.5091443179176	40.8659834581399	25.9930160607114	16.0128510037164	21.4672775272981	21.0330550095972	20.0035996337488	21.8665263997731	40.4432781940883	20.0339715054379	36.8058018060593	3.51884068064063	7.13678990601565	6.36537680435907	lengthScaledTPM
ENSMUSG00000003355	Fkbp11	130.644962582725	17.9618711068482	202.077890900003	0.0	52.1693405455796	2.03466275809006	14.3342653743239	3.56334041455836	98.8114346116074	84.818488549422	30.1924683354565	81.5901613400569	808.679584154555	674.256990986442	394.132899094852	626.063508140906	798.634866065159	389.748384320447	457.97201417571	393.945320096682	170.949797445941	148.511197693722	191.812000498511	276.172365521158	142.527309102402	216.823300859984	192.961936365074	132.264896115402	413.83049755596	116.426843705377	125.862641838409	174.048521347395	lengthScaledTPM
ENSMUSG00000003360	Ddx23	1662.4183574468	571.488987937319	5591.35261316222	11.8885822447861	727.990043746047	267.289582828814	884.016479806995	581.117947800829	3156.36632707548	947.911867760014	1544.00552800118	399.889332693643	949.908076336671	763.099699053243	1613.32834299327	1715.95816415631	1941.41618965957	1460.33824182037	1636.86108664913	1718.85938711164	2295.00473260332	2420.6334453142	2059.97833995143	2825.27279293621	2722.2966050617	2917.9974414989	3731.34761302808	4315.83956513684	3796.39874944014	3002.73642683873	2949.51241122223	1875.27414491406	lengthScaledTPM
ENSMUSG00000003363	Pld3	4327.17651226507	1760.44103039505	8351.12356727319	60.158398987705	2331.30765362322	1075.14762509047	4786.05136788488	2664.51494714166	8707.97266684505	4964.73775452386	4610.53268984665	1766.11851404806	10781.7793910797	9328.76570103804	7488.86897245293	12626.578765899	9296.55454662727	9300.01234951348	9847.32356783407	9471.18277954292	11673.56290665	9338.22897342508	11460.6288259578	8016.59314225113	6035.02887249245	6156.46813135343	7186.46076069236	6151.55690467214	10904.2533639542	6888.05766169096	7533.56391127011	7600.59250051993	lengthScaledTPM
ENSMUSG00000003378	Grik5	1350.8339139503	1218.5860680029	1551.99708183704	13.0683193292283	1078.35222128939	402.865601042407	1727.08439743808	903.433923441635	1330.20815738006	730.73293991215	1959.78345108916	799.561884689463	2745.12089182549	2943.61216716548	1122.42915425711	1169.92679068242	2916.90280214218	2681.84786616966	2630.98836630154	2804.40155683975	1227.42903568617	1549.16081704315	1270.72350317052	1631.66715403586	1303.38261308164	1068.82753563569	1128.73745506379	1614.8464118395	2495.17106050777	1931.25009120832	1840.73932629492	1994.98891889641	lengthScaledTPM
ENSMUSG00000003379	Cd79a	0.943651897913483	0.0	6.83440591305144	0.0	4.68312478494332	2.86302949226123	0.0	1.93069385509584	1.94118881527139	0.938436777942953	0.957061380329879	0.0	3.71927890426084	12.0011776371326	0.0	6.85918717185019	7.72754063580775	2.96403284683657	3.96045684694748	5.96184934969647	1.96571569422411	2.92027449239682	4.90105265347102	1.01570150814858	2.01622808957099	0.0	2.0403983255576	1.01183104723728	1.02131661888184	5.86969041008706	4.9514991611932	7.4561328446455	lengthScaledTPM
ENSMUSG00000003380	Rabac1	9014.65981384333	5312.14711477537	18506.5920393641	30.8508896814463	6267.94759425363	719.680561126537	10796.8259795981	1556.86797464541	15211.8255867846	7617.34104702439	12420.1504301535	4112.54432471526	3063.40279799082	2283.94190558903	2299.2056473549	3523.45822251118	3120.97542408465	2159.54799787263	2523.73172566293	2230.02356224765	4026.30220424858	3169.69365485249	3669.88273961609	9253.35945774105	5446.47405790406	5579.17211226124	6500.93569352639	6445.37665413137	6359.76776408574	3157.75479124164	4538.23390536011	9202.83415365977	lengthScaledTPM
ENSMUSG00000003382	Etv3	893.427502460892	205.297531135171	1112.48486968402	9.84632979182712	559.62739373076	83.2470864989207	669.691047264469	265.826079289922	650.463824750542	1326.47376709632	578.245972056633	930.520818390126	300.218252382193	232.903072552958	532.154015844601	385.035632567764	350.198133415928	643.943893442566	493.968425465789	549.811072761002	663.203223736979	708.223487586573	672.782942055473	967.460468468901	1057.57688350417	1015.75112939753	1144.14390895688	1397.18056321582	951.360849060113	1410.2735607781	962.752210335291	571.860888009366	lengthScaledTPM
ENSMUSG00000003402	Prkcsh	2558.42365848792	1104.78111487805	9064.67361748697	28.8516958167691	1140.64852259883	443.120050387281	1297.35636225144	882.076756757633	4614.84952648621	2004.29046623039	2197.80425750156	1009.43606519831	6323.73095171233	5397.43912083031	7054.81679012512	8781.29764999981	7386.27297673727	5702.42609176438	6833.51023593513	6570.52103515692	4142.29842429546	3764.22090273873	3804.60801157214	5517.40573362777	5008.9943872896	4810.65131415953	7768.98676768022	6363.11896640367	12123.8296545191	5881.4792770731	7312.42445950056	9563.07074722368	lengthScaledTPM
ENSMUSG00000003410	Elavl3	0.0	0.0	1.90413661126962	0.0	0.0	0.0	11.1190785231864	0.0	0.953063907282548	0.0	3.74805612550065	3.68559213195591	8.50446962688764	8.4735796485406	0.0	0.994435329583068	41.3633620381427	0.0	0.0	0.0	0.0	0.994547531041505	0.997276308494348	0.0	0.0	0.0	0.0	0.0	0.0	3.82080819430139	5.83009245373768	16.2630641519082	lengthScaledTPM
ENSMUSG00000003411	Rab3b	0.0	0.0	0.368247716720087	0.0	0.0	0.0	0.0	0.0	0.368179910105309	0.0	0.0	0.0	25.2135084386932	45.5176166748032	76.0148047580764	78.5574660493361	357.836026461635	18.2896504285888	21.2642685940984	18.3710429925652	419.752628567241	389.053081338166	342.60973117115	173.152118952794	251.972486136567	153.061049999763	153.343665241561	231.800339225092	95.5038200578618	276.862443440734	276.473245561644	279.045064053718	lengthScaledTPM
ENSMUSG00000003418	St8sia6	0.827549231784116	0.0	0.0	0.0	0.0	0.0	0.0	0.893010977002972	0.0	3.32110933388063	2.51913596382083	1.65314756482607	0.0	6.78366232665213	0.912692177861281	10.750813431723	10.6432925748038	1.82842124942535	0.907802089239568	0.0	1.79693583668573	0.895926898855958	10.8520722670811	3.64284436591489	15.130753303879	6.24618658867962	9.87472832594563	23.9588160123355	0.0	13.691714230187	3.48402096164817	3.44904700699997	lengthScaledTPM
ENSMUSG00000003420	Fcgrt	120.706918399611	39.7829538220958	21.5113655330286	1.23124198792041	4.83869896855031	20.4485663054452	48.5450371666587	25.4108906066566	19.0779208890028	39.7561554920385	58.0536986632538	31.7979003182586	3379.07787480719	3201.78514499842	1141.92955282867	1720.57888111225	3465.89144316747	2466.94030533122	2855.36887475389	2537.09672692893	853.019839579518	753.93914343543	809.569659561831	1104.76657436133	821.642012220005	510.126216257508	3317.11167967188	2112.56619438646	6553.76238559875	737.534234060546	1007.91869259554	1449.40526773807	lengthScaledTPM
ENSMUSG00000003421	Nosip	1361.27199167783	1482.45223298374	2746.94131554545	10.4845264667666	1053.11775486884	259.786487331513	1313.64384515358	646.45314546596	1847.87828093596	757.72561156502	1569.75059293388	429.717755022511	1296.80975989199	948.4714999435	1020.81723861968	1053.82153269021	1457.67532962172	994.180031894278	1128.92715954116	944.462730523723	1115.49790572675	1114.71045580587	1126.23205759274	1066.23333961698	1045.47650315922	1003.58873148355	1368.48695022419	1787.15036362633	1724.57144067922	1794.33748207569	2200.89188336765	1609.85225822614	lengthScaledTPM
ENSMUSG00000003423	Pih1d1	1868.78302042992	1444.328725081	5144.13337133274	23.5820390961704	1569.62175102734	197.03116057668	2087.52252970611	455.755072463406	3001.75287873888	1204.38915922708	1153.54229797051	1314.27211156176	980.384529859795	833.320965065701	672.848497463051	1031.61487598347	1590.04254993168	1049.27308388135	1354.53720743052	1192.10229049849	883.210012814994	926.108045126803	829.345977895837	754.662308053707	566.514698240904	651.712361932173	636.721575499123	710.894524548351	923.277612771153	746.563650317298	754.517449514853	782.988011145106	lengthScaledTPM
ENSMUSG00000003429	Rps11	60789.9742874242	23061.525091161	66284.570563395	89.0015425601532	33261.0475373761	3352.78988717388	52019.4110278399	6603.172845965	47601.7785872426	50252.7457862211	55574.2212416777	32090.0106403317	18297.3789737477	13087.3972327353	11213.0333610873	17404.9577483768	19799.2219164521	11216.6023884389	13730.4364317701	12929.794999267	6866.49663561798	5152.67140849622	5737.81446915196	9310.4000617051	7342.12605131263	6057.97066451345	10432.0247139848	12131.6717309718	15205.5424033126	4364.62180548842	6320.85249084927	11983.4304338345	lengthScaledTPM
ENSMUSG00000003435	Supt5	2579.02026359219	1078.37623631402	7266.65775205601	43.9932878790567	1548.93267026463	652.728622628676	1924.16643064268	1682.81611848225	4180.35046540142	1749.04947129282	3547.8995129009	1015.91033785699	2976.00381950901	2633.52033214116	5027.18565216252	4370.57176859329	4930.69177928038	4992.23471896607	5405.63776237902	5339.1182436778	4631.23832890507	4567.20178131272	4848.65765016693	4617.04596679686	5008.91460682005	4560.68621690592	5864.07191045251	5677.17464931733	5911.07720019962	7983.37116207846	8279.3257144213	5309.67630921099	lengthScaledTPM
ENSMUSG00000003436	Dll3	0.0	0.0	2.9813992346982	0.0	0.0	0.0	0.0	2.75478538986848	0.0	0.0	4.25900634543348	0.0	1.45857362086365	11.6117517545048	0.0	0.0	2.27763421081713	3.12000192874503	3.11011544390148	19.9307816497242	0.770504240141016	0.76614614369817	0.769352877402439	0.787393210335133	0.0	2.32864759791448	3.91115383381856	0.774271649778873	3.13215206075971	1.49495856441478	4.5546457024335	3.70213546039729	lengthScaledTPM
ENSMUSG00000003437	Paf1	1291.09781524116	593.418862068754	3443.59394802262	8.19795200281996	785.78444425216	187.071822602016	1307.91743385152	464.266797638164	2421.79967759488	1053.28070134929	1277.04871139665	506.855698043466	1412.5680908591	1200.01729452439	1510.48000558707	1613.94181700765	1798.71558427223	1415.55555082682	1663.61860321925	1533.99543647647	1894.81556882919	1730.92767706149	1582.30169241293	1553.18131647203	1415.57222200288	1293.16113372554	1724.74102292599	2185.58714795788	2283.33670272031	3061.11004465448	4210.904201234	1499.26868435851	lengthScaledTPM
ENSMUSG00000003438	Timm50	1444.33945465532	289.279548058288	3059.84451231712	8.53205136390904	745.714276896677	98.7734642648831	638.970149023125	126.33212259654	1526.19816411437	903.577089729358	694.066088139629	808.338438392583	982.929550923506	789.248124366077	780.869901578002	1016.59225919594	1224.53258376466	794.217154348962	895.379240962899	741.431574075064	919.606381346334	743.423728287942	873.885245887358	1405.593128349	848.600754316988	1112.90018531908	729.468960074717	741.451812665735	910.469133099978	722.344006134895	916.609352432827	1350.25312730845	lengthScaledTPM
ENSMUSG00000003444	Med29	453.065080186374	158.384062501739	980.470559876277	0.960930593735197	275.973775797583	60.6612486866995	525.733146641609	132.387164832491	562.05644742651	419.625844751923	334.493978199144	227.181408539699	683.390494736031	542.014026192549	721.382940871091	1009.98857521816	1031.38437843479	568.258278854031	731.828054318404	668.112693346999	786.132234574599	593.618960157265	707.608712777683	413.432770192996	252.789492155937	338.121731455115	391.181952011405	377.184410689672	439.780420363606	749.677704453111	956.197212733605	1716.33188576548	lengthScaledTPM
ENSMUSG00000003452	Bicd1	81.9194836236778	200.141685131812	417.977938284378	0.0	152.748213537453	49.2359216432482	615.214401263028	57.8498833632554	342.248961936853	149.734770325359	296.347005416314	113.915290063606	104.482406576585	168.350539549956	70.5216248252807	86.2632797311279	221.289985388233	118.926230406229	127.482912102979	338.259026278753	551.280436927687	688.184213822008	595.510039695211	349.860169546473	552.020215850104	259.501791035243	257.444538715852	596.14513958619	133.180616466703	423.329654754177	333.489624362136	333.545696423386	lengthScaledTPM
ENSMUSG00000003458	Ncstn	2269.58361453144	959.878253024429	4075.80843259186	28.2783205529614	1193.18927108062	749.055227715658	2011.94728922921	1941.08551221025	2617.16432094384	1686.71851068787	2045.92418785381	1344.78599203105	6794.19994496022	5349.5085431234	7785.68746273803	6499.33927304405	5365.0450003389	6491.0324093579	6105.26959541837	6243.43992316461	5991.32251005119	5661.88821540049	5865.69515815501	5087.8699468447	5833.66347047303	5299.96949266429	5839.9933781198	5695.46821828388	7259.15268985074	6640.20370956838	6210.08374320824	2672.87951702039	lengthScaledTPM
ENSMUSG00000003464	Pex19	765.176088099008	358.074925416226	1803.03157610545	6.34652333814336	382.084428446294	208.485293116765	658.675810411412	436.263594921502	1133.37769069836	588.157188539057	723.783978976139	321.056573995667	1572.39294945745	1255.16030345139	2943.18562857714	2742.38343632693	2772.32328435724	3128.12316413267	3161.82176072707	3115.05941758869	5657.47938505417	5354.48612153728	5402.68236959118	2921.12134593367	2989.35262825111	3069.17131192435	2598.51457980166	2823.6655328831	2642.55911782246	2813.65743406729	2780.74215394001	1824.48046478972	lengthScaledTPM
ENSMUSG00000003469	Phyhip	0.0	0.0	0.0	0.0	0.872775770548989	0.925092087825708	0.0	0.0	0.0	0.0	0.0	0.0	11.6137883886253	14.227303354525	12.4204157472249	14.1079149148416	35.3481081623399	36.3304899986728	27.624717151282	19.1683302266614	7.55071702713823	1.87758893074015	29.5883017533519	3.8541745866529	3.78792980347328	4.74567427230432	0.956292805777709	1.89279915773482	12.4445431968913	7.3082014834863	11.136014555395	0.0	lengthScaledTPM
ENSMUSG00000003476	Crhr2	0.823501416682491	0.0	0.0	0.0	0.0	0.0	0.0	0.0	0.0	0.0	0.0	0.0	1.66477942118015	1.1213602625702	0.0	0.0	2.34632455227791	0.890445266943308	0.0	2.41598185940456	0.0	0.0	0.0	0.0	0.0	0.0	0.0	0.0	0.0	0.0	0.0	0.0	lengthScaledTPM
ENSMUSG00000003477	Inmt	0.0	0.0	0.991294067876729	0.0	0.0	0.0	0.0	0.0	0.0	0.0	0.0	0.0	15.652721487669	4.56138657023388	0.0	4.98291390745982	4.77355632545347	3.89069611837236	5.87626206929615	5.88480213531358	1.94740782587531	0.0	0.970033833635758	0.0	0.0	0.0	1.27708528625435	1.02499377947787	0.0	0.0	0.0	0.0	lengthScaledTPM
ENSMUSG00000003484	Cyp4f18	89.4208328572492	198.022275788269	49.076012634979	0.0	50.8078183686093	6.79906695928166	159.438857110316	14.4341275971985	6.15890371957817	17.0586374350895	221.485359106701	28.3020131702854	0.0	1.3128017976753	0.0	0.0	6.86768983012641	2.1105430415746	0.0	0.0	0.0	0.0	0.0	0.0	0.0	0.0	0.0	0.0	0.72000016199481	0.0	0.0	0.0	lengthScaledTPM
ENSMUSG00000003500	Impdh1	3064.58101877885	614.88248952826	2925.87487439741	17.0476449624574	1392.70356294493	472.390544957281	1601.39747554253	909.242199891792	2531.5792266065	2618.99189868662	1744.65800376339	2338.29882772403	1457.77038056604	873.093657821689	1794.29891354868	2329.88702658775	2180.28835514104	1214.02174350673	1382.3107133776	1320.09991154653	1002.31620465742	902.577064238615	920.661686974557	1304.52732298164	991.939625049555	877.653201510636	1234.03544015934	891.787634659535	1383.33374281694	968.863280077145	1156.96779194756	1607.31052754672	lengthScaledTPM
ENSMUSG00000003505	Psg18	0.0	0.0	0.0	0.0	0.0	0.0	0.0	0.0	0.0	0.0	0.0	0.0	0.0	0.0	0.0	0.0	0.0	0.0	0.0	0.0	0.0	0.0	0.0	0.0	0.0	0.0	0.0	0.0	0.0	0.0	0.0	0.0	lengthScaledTPM
ENSMUSG00000003518	Dusp3	956.565214860152	557.310044631565	2855.04126615927	8.56336488472656	823.847729589086	140.332369463115	777.126131201429	304.762495395537	1718.07233822015	1098.92368504411	609.06969590921	706.280135652114	872.549602241796	699.39277844914	3569.47913730223	3602.17845370223	2040.00747979674	2798.4275630127	2697.09932255107	2875.54855685373	7699.43166888201	7888.66600323916	7352.61475581796	4112.67067178276	3318.75557522066	4643.66334656209	4141.87588469123	3500.25576733934	3184.11786938155	4148.3492681131	3686.32929949429	1911.54893148285	lengthScaledTPM
ENSMUSG00000003526	Prodh	330.946237803439	158.287067575593	338.701267007587	1.5906330080307	255.794818687884	36.2365489646924	218.166564291677	72.8118933526592	342.699938795137	160.561046414098	658.983952570208	222.107571851837	89.2404114146199	59.7836549837016	13.3267623212171	34.5824580873803	75.0122017461232	18.5144047769102	24.9655627155522	20.9780799910025	806.736135097111	756.751504291172	748.986006492154	1460.13864351165	1347.42600898623	1034.0677884335	1017.01394693097	3020.16795372625	1615.35247898222	680.614154398718	877.758676527445	1085.74602558323	lengthScaledTPM
ENSMUSG00000003527	Ess2	617.773831849573	237.075310913893	1300.89849932312	9.48817570318091	344.091284360415	160.464691746162	465.288566156581	412.448596497277	884.22206751895	387.316034912064	514.149231022701	260.945149269606	733.97064862	630.463013072797	645.609594828209	670.744518223224	846.221279433261	696.240144671046	799.764791992661	707.871781197636	768.097738306749	740.314555789429	761.955337545756	813.377598423012	823.32278230943	779.308474449073	659.719570083847	790.682451272533	853.290652820423	911.992403706734	985.597008004127	987.831719563329	lengthScaledTPM
ENSMUSG00000003528	Slc25a1	3989.73629043698	1951.86766509411	6905.56834539856	20.7285163224378	2935.17140021839	578.146826814799	2955.64640111762	1265.14077166402	4418.70457778919	2825.34391556619	2204.4383364371	2961.38700878344	3344.25869960052	2324.1603786267	6115.24327025833	7789.70566591038	4332.60490027724	4550.44486052261	4883.8800238606	4799.47803929891	5584.31640626355	5122.64939571276	5358.408730854	5389.8202615005	3843.36497585522	4065.83853212969	5042.71313539639	4055.59780843858	5034.87325624568	3954.8810328094	4724.56550507131	6708.21372331527	lengthScaledTPM
ENSMUSG00000003531	Dgcr6	605.332693119206	376.907744413096	958.415320418873	1.08518879398709	382.777801558326	65.6558171821165	369.447366249344	132.201673956129	684.494667210097	423.592594686504	370.075019352386	316.706047171405	739.918686940311	471.804393877233	509.290841310648	814.903712346596	839.309759135257	565.003583422799	651.810432496576	552.621812946315	829.392754126036	686.661027637256	751.315735484417	1251.81950249403	646.846926453838	770.193744186619	681.70607276346	857.518778518593	757.681569363772	552.884787728301	825.446839250476	2510.52122004436	lengthScaledTPM
ENSMUSG00000003534	Ddr1	247.789595272997	156.321612015147	501.668507460155	0.95813369767512	360.044382042099	50.7961765438375	339.999992870314	155.972870365186	528.284243122684	171.179663061193	161.571823211178	83.0426962342567	3631.47760295858	2744.13513513914	3265.40371905323	2754.95124779038	3880.65201785134	4323.92372535836	4483.76497588223	4492.14426227728	9712.68053536262	10466.807532985	10374.1361097087	8220.06029565359	9254.75520762218	6750.61477318692	8415.93191993663	9219.81777188354	8129.78271991082	6066.56456089378	6184.21484664573	3425.9132991691	lengthScaledTPM
ENSMUSG00000003541	Ier3	41168.8191791807	13902.4831342626	70356.2153500339	252.776004858053	19454.5568662315	3986.58023283142	34009.8473108797	8961.28120361525	31865.6958053498	32216.1093071791	25610.1782346231	17913.2249737358	1311.25048899466	945.985795324972	2333.83048930495	2822.46718342308	1800.53197851054	1120.19108273991	1381.54767212201	1165.67430606796	2845.88453656244	2616.80413858687	2769.16652481135	2794.25052485644	2365.84346196602	1596.53207829416	1726.20832408913	2818.50781255201	1934.4190213127	2582.12269051519	2816.19444811883	3027.16742916728	lengthScaledTPM
ENSMUSG00000003545	Fosb	9087.18416492648	5575.04287519794	83.9649419270092	35.0209520011949	1828.26434567817	920.274475656615	11316.600555817	2299.11714646233	143.694229348941	18352.9256978903	22364.412450336	6217.34025364115	3837.02714137513	3831.28102817533	2601.63228178263	1906.0020484818	1524.337256753	10598.3141171063	10552.816083289	10496.3757656605	3990.56029547142	5846.55662837233	4478.63756207808	38.6152635494236	57.8630020978362	42.1883587993814	2365.45520687067	1577.81493706474	2133.95363596329	78.5575019958302	63.4412319923491	42.0369970713539	lengthScaledTPM
ENSMUSG00000003546	Klc4	502.158180986237	425.145268903566	1326.78592892655	6.89006934190105	310.472777652828	196.243972572876	537.688446932371	417.441164584194	859.470915249056	314.294155744431	875.957564012146	140.08964084576	519.339920198188	378.337151302316	520.136856268213	642.684532824873	712.682616641319	538.858134793771	533.75152267422	535.077705932102	580.199307690708	622.888360097363	594.152906508997	894.000245006123	751.918535519381	662.432170111215	1046.59783848191	1132.60093708822	1119.65824528987	723.639705229737	873.65400000698	1124.73639080789	lengthScaledTPM
ENSMUSG00000003549	Ercc1	732.856991786219	722.804662911815	1143.34697560812	4.37133245925022	467.124877438611	140.052293597745	995.265561074869	322.492741601093	869.353939551016	445.929203002783	873.37184531828	620.141084724165	1000.53253842225	595.709285268672	880.467744736766	1342.7082540381	1101.45287995533	543.929749539936	696.917042837324	597.103561959938	621.975629016013	510.410066873792	521.02092832504	748.842464692786	579.221498478011	473.587529772725	626.781076646947	623.208402920489	838.428243628838	785.898971386339	1063.35817262058	2501.23810234141	lengthScaledTPM
ENSMUSG00000003555	Cyp17a1	0.0	0.0	0.0	0.0	0.0	0.0	0.0	0.0	0.0	0.0	0.0	0.0	0.0	0.0	0.0	0.0	1.15622088286866	0.0	0.0	0.0	0.861553725250779	0.0	0.0	0.0	0.0	0.0	0.0	0.0	0.0	0.0	0.0	0.0	lengthScaledTPM
ENSMUSG00000003559	As3mt	44.4064697815509	89.1467393318623	130.78428496389	2.00349990970289	2.68701811298702	12.5068217262628	46.7836874323974	35.51118071162	29.5285858511569	41.3863151574241	142.597236264258	18.3166719747326	12.1569745450094	9.81837223858834	105.383829681074	126.677704916826	168.181331665017	65.2922853077524	65.1822629722661	81.5597224362897	18.9869570912278	12.3934757812877	22.5936961907265	361.679561105061	340.729337876096	250.79061885952	349.68838174907	265.886722037214	425.488009518406	18.664216274941	15.9467350305089	38.8064842139186	lengthScaledTPM
ENSMUSG00000003573	Homer3	681.608279005869	234.29396939367	1989.94166830145	9.00553367096918	621.786810912985	227.452084354833	406.434655100902	421.501228136044	1274.42800092469	410.445779674531	665.370226264812	304.596610993331	1383.29260322492	1036.20254196042	2490.13677494798	2621.89905548137	2798.40672617738	3172.98695814905	3358.687541138	3206.3521301083	2636.34428814359	2544.47011464004	2349.13965927038	1794.03583966243	2197.37667179721	1814.44393219701	3774.57877646428	2552.9176613711	3626.76918778733	3137.31723688724	3525.60020549961	2820.28485010025	lengthScaledTPM
ENSMUSG00000003575	Crtc1	699.555913407827	550.096961639957	2019.25533699586	17.8171295106989	685.775283689471	308.5559928284	1023.43511141391	1053.61187053795	941.666076111903	610.260888002427	966.060300949801	465.988203871442	656.331233645412	603.553976282608	731.690027865085	631.891507563162	1242.79890468105	1315.03828101888	1265.54501357785	1307.70785637696	736.126685014712	857.35362794855	874.004835949655	1032.10377548679	1172.77221311413	1099.20760190923	880.410064279457	1082.52090396567	1040.27916350482	1218.78899343439	959.564994914077	589.25523515535	lengthScaledTPM
ENSMUSG00000003581	Rnf215	687.301759545747	239.499057088017	1366.45280963551	10.08250381839	373.419783614694	116.070484175665	585.878176110106	279.149318163568	786.5331061269	330.042664202941	811.458911185231	234.946181123747	1059.12748276383	871.798753462217	514.442010126484	629.614160304302	727.15711127262	699.563699003525	719.820743610694	727.48740695812	601.939518298565	589.315358156854	567.748692900646	1061.87328049342	1065.05028733681	833.14341453511	917.990138319495	1287.32640085404	1196.98347538259	661.357331345411	803.469667541056	671.124770471265	lengthScaledTPM
ENSMUSG00000003585	Sec14l2	30.2331725364985	45.608948187079	9.53562624793909	8.81264509892953	5.81495534364821	9.65635174225342	35.2340133408983	12.5543601352709	14.7186592963879	13.4334031045525	225.788556232178	29.2362304238247	31.3881985125159	28.3831727759466	28.1129275396921	37.5135916355442	65.3535759316896	19.8135826996903	21.7069854026816	19.1062436838205	367.667152187505	362.18003393989	362.648169118004	549.42810362036	547.667147356565	374.774371596608	289.782664243647	608.918013021783	282.44863296764	299.176717907366	354.310975076166	381.720855663789	lengthScaledTPM
ENSMUSG00000003604	Aven	229.785475888348	58.499498828962	764.12986423137	0.0	78.7933565512462	42.0456395438377	141.441907080843	77.5417774059536	495.452472654806	111.430405752877	143.736383688485	111.763972997218	310.852963295606	322.510015372386	624.421655399407	842.31948693164	963.750200287114	540.612100912574	726.928334437421	573.310074823647	821.71236219066	561.456252580571	716.101907145444	379.727829076797	316.529635219108	292.726392254414	208.145028681708	281.863176386127	300.011942354676	461.540134061464	628.333500940167	1131.55948321994	lengthScaledTPM
ENSMUSG00000003617	Cp	0.0	0.0	0.0	0.0	2.03296227001389	0.821739610330884	0.0	3.3166233527449	0.0	0.0	0.0	0.0	2517.11396523743	2068.72250548982	508.091491749587	254.286467119672	814.659979729925	211.64168712006	244.294907862455	300.792602366133	36.9009562468824	55.8903225266394	49.2594232080356	44.8112691950017	42.3957822471273	47.1484663847569	776.925840442532	1489.74674003797	2412.14211029993	350.459656476897	328.361873108716	168.155204803892	lengthScaledTPM
ENSMUSG00000003623	Crot	752.900942940551	593.616955423315	1772.32253350741	15.6926922375075	594.771125636456	282.907571349402	686.250083312944	642.951392696421	1193.18512430052	452.386080167129	788.181742623409	359.445951633789	790.246370936453	485.729583937596	685.978640498328	680.28481839874	883.139222838436	726.984009908093	683.75731634495	777.061459571207	1472.76063066063	1450.7930142907	1445.79352327613	1345.8087620181	1815.67931461581	1485.31362861998	1599.21231209486	1733.11840395596	1258.49727998411	927.761382825577	858.95754846175	770.450847320902	lengthScaledTPM
ENSMUSG00000003644	Rps6ka1	7101.00211345576	3757.26879776929	11485.5275701419	73.7301574275041	4309.60947484013	1312.18181804059	6764.83729630737	3134.47973313528	6736.91918599622	4102.79386578155	5422.83605769243	3918.33766898688	261.391797336424	231.537313630112	236.612165066473	283.525297224488	654.071760533406	428.39496538475	349.111518721063	368.746800565409	175.150338229565	227.413036008382	203.570997134506	251.105459334774	234.856042682447	243.665074556581	239.836892166268	335.179018200972	392.373214442962	328.123141578468	351.770016811519	284.32614125697	lengthScaledTPM
ENSMUSG00000003657	Calb2	0.0	0.0	0.0	0.0	0.0	0.0	0.0	0.0	0.0	0.0	0.0	0.0	0.0	0.0	0.0	0.0	0.0	0.0	0.0	1.22935268354655	0.0	0.0	0.0	0.0	0.0	0.0	2.72016831351953	0.899343211721577	0.0	0.0	0.0	0.0	lengthScaledTPM
ENSMUSG00000003660	Snrnp200	2079.5278055967	941.436529037304	6296.8682178544	127.836392731642	880.229118464705	508.638072489371	1172.3414526373	1673.78490231715	4408.33646920682	1533.67462196162	2178.67158067419	1054.12825303784	2935.24580655285	2813.01954561805	3397.19799460195	2069.30142318581	3975.47864529651	3788.59019775972	3197.64968887741	4042.03889769513	4026.88601765255	4269.2406265699	3913.89974675826	2851.65097681381	4427.80521397747	4184.87064796711	4735.25946895217	5156.83090560767	3977.56178831869	7388.81360333712	5996.91000038113	5034.88848794221	lengthScaledTPM
ENSMUSG00000003662	Ciao1	630.187286449517	166.225840376987	1589.01094631582	4.86924643016904	258.670998826655	226.305957948668	334.191501045826	590.239884843325	1048.48701275782	397.590901572449	440.971439980401	203.169010031753	976.073049637874	686.571039750686	1457.60444296801	1613.30708293632	1686.02069289705	1103.14546945343	1220.60068000138	1394.04276342302	1428.40344757459	1237.30037228235	1276.00333222676	1461.80461026825	1122.52640134882	1290.84342474677	2024.2171117864	1705.97787713872	1677.45776693175	1802.00409205406	2325.92605220879	1885.17016297659	lengthScaledTPM
ENSMUSG00000003665	Has1	0.0	0.0	0.0	0.0	0.0	0.0	0.0	0.0	0.0	0.0	0.0	0.0	19.6329743597449	22.0013155979442	39.5878785167081	42.0255166559716	36.1052254948156	19.0526935657117	16.1813455912522	25.5477998058757	0.0	0.0	0.0	55.2062234528259	6.27006101415729	4.54672887612963	16.0483070968232	9.08256837145666	42.4581310799973	19.8639087691905	1.86842814628953	5.34445323255356	lengthScaledTPM
ENSMUSG00000003680	Taf6l	448.78602041535	224.973522056231	1286.65183214269	2.74452179712791	294.11749178286	77.3086076712236	240.650371941994	161.114135395795	781.777102284654	284.47342613082	279.031557958888	232.150128744039	391.142305689945	306.463474453425	420.749677506359	530.707255637743	719.762621563569	510.958203312339	664.403954367383	533.043411631893	483.012371507899	495.4101266602	501.250076253212	552.248492185576	453.156482146401	683.676064825913	430.608861064844	491.260876756078	535.156934806591	375.514910049156	419.331379326114	503.570101317443	lengthScaledTPM
ENSMUSG00000003721	Insig2	277.475421737679	220.725289575189	563.119890876895	3.67027323501973	301.096202461321	49.9541127199152	364.31915810833	89.6839273462401	525.475753987535	256.879993384903	316.095630869482	357.114735704915	633.649451501511	168.459744249199	1335.03532317254	1063.34328130392	635.324766148248	539.935120973153	435.546213255743	571.824594093776	5283.8208198329	4650.25307223844	3935.72316011929	5149.48999305898	8692.11279051433	8279.82859128979	4218.220440923	5145.39631077942	2149.13174627181	1364.91487070755	1340.95476736456	950.757562230474	lengthScaledTPM
ENSMUSG00000003731	Kpna6	1192.77786716169	523.902452681312	1782.17634406232	11.7397053577864	786.359566669422	155.337475295194	1032.00990690498	450.248190281239	1130.66397240725	806.02719850977	807.528290891153	609.908563183379	1300.41618081794	884.499273290473	3453.31234195263	2653.19191386638	2422.13560796282	3143.15444755356	2635.15898356903	2883.13506966996	3164.7736063532	3566.8553060252	3466.34940141472	3207.15265057417	4259.51346939102	3867.05194423112	4146.66953684674	3847.06619350213	3617.0964897283	4493.35181894779	3892.47542889828	1957.44149467474	lengthScaledTPM
ENSMUSG00000003746	Man1a	774.977420386582	239.331281430243	907.599919315989	10.3339320535032	440.208933845315	177.463364109776	713.378090543327	405.418288997481	918.5825321096	667.01754328311	724.146829686513	535.714898055406	1641.58020997906	1145.45081141599	2476.13589854138	1745.05517371206	2224.15302208122	3302.73831458028	2367.56741921156	3022.85303521951	1216.7182079858	1081.41462670712	1050.11420147366	807.896343369351	1059.0305078833	1510.14873302364	3890.84132726562	1850.25838193126	2952.17210539694	656.317143485487	490.581637871947	367.310523886895	lengthScaledTPM
ENSMUSG00000003752	Itpkc	87.1875156611772	34.9218137558995	364.357507459768	1.07784960212296	68.8084888239161	40.6615148632763	44.7676844571804	115.543556413949	202.100738689593	99.2542602221472	208.404733420127	58.2491169021249	182.593471923067	162.722701070983	444.358162415885	392.874967124323	350.370959557916	406.298880797631	452.943471515409	450.739340784404	216.394352492114	223.708391031811	214.158994597292	357.826901093739	335.409906292361	368.610706775375	574.407727737004	574.429483259032	903.901175393444	565.265162262462	531.011309501724	270.565244691893	lengthScaledTPM
ENSMUSG00000003762	Coq8b	495.011256267773	160.391312840577	940.763436815472	8.14537755816512	199.01506283528	194.510106051925	326.378250479012	460.152569929218	638.40873915747	231.763999590989	556.877330472619	173.731531895931	992.367776770705	832.256226212719	731.733405098465	1043.44163485494	1366.24768600933	839.311772046801	977.124624769591	798.188590183161	621.576810863532	557.370806261403	580.523951124242	876.167789957302	571.781847901207	525.008898056092	598.513778661894	726.22002490227	1074.69023251601	738.410314637668	985.050843422551	1438.73203914695	lengthScaledTPM
ENSMUSG00000003778	Brd8	1800.96316229477	732.687554891807	3644.61292238145	11.1577765179995	1327.47541636779	188.008591375348	1315.98117246349	598.016508938998	1880.04870699646	1158.44575050264	1223.16363214598	1006.85373165096	996.465289070214	829.493453354342	883.153062787255	741.957571830172	1326.82885025122	1122.04398753874	1052.46283412851	1163.72414205113	1497.5350180934	1411.82497484373	1370.52416352484	1577.46438809065	1812.75214610939	1888.93259953911	1543.38393982376	2305.02524995239	2026.34546576403	1637.40740371685	1395.3075323726	899.488968160633	lengthScaledTPM
ENSMUSG00000003779	Kif20a	632.492228190793	168.817088310269	1135.5915763264	0.0	303.592599667561	27.8715162932242	417.221997623744	46.0480110536499	495.663241780833	545.810321439096	147.788094776184	446.482040058631	854.349469921112	579.202465306871	1011.62974084288	740.518610509389	2381.63438608255	1189.78732147035	1096.4053249705	1312.35980832681	1526.75898829698	1330.9323218931	1510.76144093431	622.177188040238	1026.57805126744	1650.75928176979	116.789102031694	622.052343020795	59.153738559547	153.555279348348	107.155572958258	64.5232899078421	lengthScaledTPM
ENSMUSG00000003808	Farsa	1363.17156145187	378.703246349623	3456.4716014425	11.0098516650389	730.03870110487	174.197968106306	1010.78720051964	418.791285115517	2093.83352990923	907.968232297017	1018.7608916181	569.688314420765	960.050625488069	1009.43775253897	1138.30873524198	1159.60164765213	1437.6440762506	992.996897922634	1075.85240517841	1057.94293102664	927.652085198698	818.543913200221	836.173844047139	1318.52345163326	996.834467788008	1034.6427263502	980.919050807355	1033.64850253299	1182.53389743066	1302.68590167215	1532.86194582926	1298.92727802572	lengthScaledTPM
ENSMUSG00000003809	Gcdh	404.564095821892	233.525128947446	974.306909481799	0.850506483004709	322.594925387613	41.7203871881118	314.7199729617	123.402577812775	680.856315185334	269.428749735024	376.604760389608	123.878162639676	395.292124826571	299.893073235076	433.823047659797	488.681661929938	493.1495941592	355.341617239174	474.940905856913	417.143205550745	564.09947567939	600.494222666942	570.804254884444	1159.14559635415	1321.74199064563	1151.10521130968	1177.74139339332	1316.78087142209	1465.75832375878	561.351285504104	554.564488705661	643.142007571264	lengthScaledTPM
ENSMUSG00000003810	Mast2	1130.55120054386	580.946847887986	1500.54084525332	10.0262642794521	1101.74735390739	165.184117646107	688.497197570229	427.963980564107	1449.57802806296	691.894162211975	363.062494692338	895.871546349279	3459.94496989902	2937.14934163892	4401.33617585088	3270.92393754366	3723.48359100289	4880.98259315079	4507.60439317399	5331.34300863529	6725.9143698414	6535.48527552926	6966.15082351122	3374.9289355725	4190.67229389446	4923.27083653564	2734.40458391364	3035.19986641748	2393.61933131456	6235.35489654107	5565.35733305453	3798.89732586475	lengthScaledTPM
ENSMUSG00000003812	Dnase2a	6575.32012000465	8909.51367500675	11432.5642309685	78.5608368325122	4800.15820069561	1496.13308695099	10608.3320328971	2766.77626411018	6815.9069099156	5035.94103810045	6656.85580927528	6588.22720134248	861.404766889582	681.083151184533	679.086016963538	837.728737221407	971.221971488295	636.317082879599	664.831612265707	668.780686295384	770.355927229686	705.472547591315	753.476516697744	1337.50258398244	1139.3077265665	1130.89550683303	756.438925384381	1113.81866079881	1188.82123703004	1061.44645889924	1227.91758547928	1892.71910630976	lengthScaledTPM
ENSMUSG00000003813	Rad23a	565.540733351394	366.155626616554	2038.63061884901	8.00839213173389	355.91442431054	130.225781898215	385.891062691983	348.959222294217	1008.37583335203	395.372829588599	552.501486520061	242.225534040897	980.520736866861	686.823716678415	1761.80776872658	1799.32107951481	1724.2696380797	1893.57234320266	2045.46199338551	1962.87351902005	2872.53446229317	2866.96207472502	2799.75457173792	2371.12881118957	2431.13408493097	2777.94121367536	2490.75504034453	2310.25740799887	2376.35987277028	2652.59599025452	3201.29857537306	1172.74355969815	lengthScaledTPM
ENSMUSG00000003814	Calr	23954.4329385306	5109.51542536305	58776.4902760311	194.073261062163	12775.4174767711	2478.48843645054	11242.9387114055	4426.28592157543	34746.1883070595	18441.8751645087	9011.47987114258	14852.4391333298	29403.8812234885	25598.8966133334	48424.5826054382	52058.1289617082	51846.2990824539	34834.9673046424	40014.0552979682	38925.3005661576	49228.1431290514	46641.0836919963	46825.6265660064	31241.4710797	22300.4055923487	29640.2669598726	39212.7418637464	26684.2128221354	65455.4425787878	84588.2654364211	99486.1641846778	60594.9308443109	lengthScaledTPM
ENSMUSG00000003824	Syce2	811.36789173309	170.342116098225	760.815715311075	3.41196832831293	256.204248901842	22.059865148763	216.766808943905	46.355759216866	538.146208396223	495.75592465016	248.799561045127	231.985570423133	300.554709088171	138.371105714814	66.7241458523179	110.637626179167	253.550473085831	141.499201753545	201.33315239761	117.900921051439	92.9883348168909	50.7564260253808	71.8600949147765	86.5192719046272	70.9141074573903	80.0376899549845	40.7892777844811	86.9721367691594	66.3122942354663	30.9221378485834	75.1678367084553	104.118827827072	lengthScaledTPM
ENSMUSG00000003847	Nfat5	1243.79016655883	692.847007957856	1584.99026556877	36.3490973167437	1181.75044428744	417.606556229738	1782.14860172324	1166.20876581695	1582.60776529257	1009.89261802823	1474.93665386764	1405.83299887449	2035.36252788445	1384.18756285166	3519.41275869623	1922.54397153467	2887.53507061309	4521.65596764931	2818.86294800252	3291.2353675208	3663.46909306043	4692.26227567878	4149.58397240448	2566.41912080575	5161.02479095382	3599.28794177693	6526.10814404249	5640.98817021454	3114.65576789229	5842.10567468918	3506.02816066371	3493.48364684744	lengthScaledTPM
ENSMUSG00000003848	Nob1	1362.34226041876	468.625966621937	3930.91300359438	3.91265880427709	727.979264190469	123.490959829126	1021.60112320163	290.534087416075	2521.09628872325	1091.13840746441	949.451475770104	569.936429360993	618.350398350989	513.017179630255	752.987752772642	867.385048567283	891.783395588598	705.801859862672	792.282222720816	797.524044250799	485.079211387803	434.814684776943	443.847650907205	891.253170816135	865.357971478485	763.442591071641	945.865472249274	955.230431438061	1022.8473184769	849.343323492749	971.270232551129	939.747283354063	lengthScaledTPM
ENSMUSG00000003849	Nqo1	2131.03142457078	1254.13038204582	7740.37133488339	16.486734349141	1095.27842026681	156.874686333149	2688.92314047332	424.659849871204	3921.99450675452	2779.40133542064	823.872968539665	2243.42370909358	224.336290903246	133.129884966488	411.212385595624	540.57447520918	460.444673673385	268.308282391764	292.463194162876	279.690063815522	557.332458173698	552.830250145633	577.076316280808	1164.70943617686	687.370113288731	358.06055222706	1410.7099659203	1190.48743267427	677.572050152164	844.185810788461	1013.75407586157	1085.24406767414	lengthScaledTPM
ENSMUSG00000003863	Ppfia3	49.2776663049276	0.0	90.7096277727616	2.35166130303462	11.8802477357338	4.88793922326586	4.16712142790109	19.8317286703037	51.0514215652797	38.2812862480752	31.8123824494594	42.0407648842161	61.9693953545951	37.9600630543925	211.671938597591	333.639165301532	184.838658073908	91.6765012035207	111.092308094952	97.2486283612646	400.756300401244	413.761164411787	391.507646104734	449.209297376391	173.904362506648	212.808256503142	116.447663219978	135.425110873632	93.6459717767302	158.74871470307	231.853377352743	411.527182947874	lengthScaledTPM
ENSMUSG00000003865	Gys1	383.674170256275	124.139545420734	532.792685038942	7.92094706381066	128.528754193338	121.337497215756	95.2346225167284	257.444959936372	372.826119232808	307.082050074311	194.715284748842	129.324837119503	1397.79686512461	1187.05402831094	2680.98169956091	2611.99585111373	2291.46524204475	1742.23689452216	1762.21008399997	1676.07898186882	1528.41128604497	1575.62924061133	1651.86172585234	1600.86122098863	1650.0741284015	1685.67696583733	1086.39031465349	1144.14564865172	1604.14521808679	1494.2875969549	1440.34415796582	1445.07015737597	lengthScaledTPM
ENSMUSG00000003868	Ruvbl2	1771.78389828591	492.023798344623	4040.46289223048	6.34355444205235	876.91128009908	166.582191415053	1679.67660122084	351.883671259331	2102.2012525662	1181.20530523814	922.220260660909	895.279453730717	1137.88567520954	774.85646965002	1079.08025132991	1299.07331978896	1566.7999339825	922.972942706232	1122.3023092474	1095.13974123387	841.443691952964	734.171009361048	810.170237596603	1237.17486960462	979.334231477944	1060.93248808076	1207.56441944709	1310.08145014681	1300.95326906707	1217.13941247389	1601.28335344788	1919.97131272274	lengthScaledTPM
ENSMUSG00000003872	Lin7b	99.3977285097447	169.436791296992	68.9082692330854	1.25070237275155	201.674422148158	11.4877064435135	275.746763511341	33.1433961108695	66.0121844504997	116.476442113988	139.083888238904	75.6094854695336	36.4545492035006	26.1117121376288	12.9903789976836	18.3801510385458	32.5519556018697	12.5118862564121	19.2671816549909	10.9768645442872	14.4225612441116	13.7424222908521	28.0081250188671	14.2297685407273	22.0974017645322	20.4759156861269	19.831011450542	21.8563565340058	48.5826368038528	10.8067840179413	7.83884025988739	44.2423882381332	lengthScaledTPM
ENSMUSG00000003873	Bax	8098.54805902912	3637.54223280017	18114.8891817581	28.2208769166264	5505.95606121374	551.354441458565	6429.62735723598	1285.61902309295	10163.7075018815	7255.12175127419	7316.15914090168	3410.23413708388	3408.05014132127	2637.99006014323	4429.56494525365	6674.41866989544	5190.26384417506	3492.71160417917	4395.3779610253	4023.7649612645	3778.04783640031	3061.03360765193	3377.32598041031	4912.21167172342	3472.80723392381	3633.61690894897	5513.30326406906	4497.99462122313	6275.30636199615	4430.80170250639	6061.67064264495	8706.82608130006	lengthScaledTPM
ENSMUSG00000003882	Il7r	20.4858376094064	10.066711660631	8.20764029137741	0.0	7.92135364620204	11.2757960231301	12.4717771691245	53.5021020323448	26.4365630623899	8.91635880871531	117.544170606671	0.0	4.52959981783602	11.7280588278983	16.8889183140074	0.0	29.9813369548682	19.2770205073543	18.226075514689	32.3943210870409	0.0	1.90534854694666	0.0	0.974753673134044	0.0	0.958584653288995	1.93068195722008	0.955011735329693	2.89895463869403	6.45072328665491	5.62118580459825	0.0	lengthScaledTPM
ENSMUSG00000003923	Tfam	336.060614651649	651.394272257811	2646.91242355846	2.70723297111513	204.017475261843	94.6172301082647	291.566690585344	89.1221604423424	843.319516243327	186.817977962446	397.886115093169	139.203046694119	509.458065281969	554.928865119957	380.755758255446	488.265666653332	682.814696844749	564.916506422359	703.528339399677	659.568170832275	814.89487097741	561.472042769665	639.133006435014	1052.21903912138	873.475286783638	1195.13290738189	1417.89705790272	1110.72713637856	2103.77185412299	522.247953319709	781.953443057586	603.731602521219	lengthScaledTPM
ENSMUSG00000003929	Zfp81	285.838143934994	429.27018533981	306.859340242669	0.0	262.337226514511	28.5528006119982	267.100662096306	106.562120070448	204.671537444502	138.526431056096	184.584094053723	197.71827495117	170.96875584203	142.302624711252	216.001037691418	166.919544926422	204.233634617586	273.421307925071	164.300160560539	229.16222866034	253.607437810243	309.127682101014	309.140140214448	249.996331224496	320.165973773165	333.027987795306	337.70299630128	437.316307228431	154.548701622674	282.376927579081	207.72373700768	238.673061427408	lengthScaledTPM
ENSMUSG00000003934	Efnb3	18.5430319993277	1.90325737455676	51.656170843253	0.0	23.8289321256681	7.80363687401919	12.0515194586249	30.5230600236963	53.5513133978963	16.7012958019155	26.3397000915758	0.0	131.756600693391	140.547076976117	36.2539994509436	26.748739990792	327.375843069994	220.73524505208	235.853156974513	205.041186804111	17.8960827140331	18.7980448058241	11.9156453963976	45.6160739827006	23.8860380490822	33.9844363812539	27.1299620922049	20.8786002861454	17.0993110045889	46.1215578514892	59.4788776177504	26.6201692442649	lengthScaledTPM
ENSMUSG00000003948	Mmd	237.279325807456	216.398055937169	569.027455837375	4.87660494404087	211.029968930053	74.978434289379	293.078239559675	149.462628908103	387.724914094651	279.961848922692	303.001872550928	148.546282249837	1185.83872550863	517.67959506196	3166.90448508472	3257.5977614767	1445.36688950472	1231.74551872479	1185.11794104301	1190.634661346	1463.92793259007	1374.87884614475	1527.78429854329	1968.27878097356	1397.10430892028	1678.05440191215	1369.1944996613	871.271179751	1836.0008638346	610.713489630452	613.087584143178	859.039150167163	lengthScaledTPM
ENSMUSG00000003949	Hlf	61.7088175531398	46.3546767087954	34.9302613418782	9.11946572405296	81.7072164438853	51.1231584512038	104.001426934401	203.68243121588	59.2577755296809	39.3121276991727	109.648915052358	38.1017854838276	34.5966796494225	24.9849591338632	30.4493930849025	11.0425136827139	82.2406086055492	51.1884863501249	50.2285748068934	66.501708118059	16.6069702033641	22.2515939631337	25.9516055156024	14.3596408546628	16.3907803299522	49.2956606877902	25.1974670712307	20.2420281106758	20.4934581076656	27.488429217365	25.3766496967924	5.27504082117418	lengthScaledTPM
ENSMUSG00000003955	Fam162a	1657.33513801774	445.068890316488	2226.54594658747	1.37365944194449	740.690897143601	102.215265144766	814.349983592338	170.237839996155	1793.17694223823	951.224918304786	837.020504677949	332.829932321502	1400.42316321737	927.966216497048	1163.38493795685	1764.6479468335	1762.02274686513	632.619428478813	698.939183243677	645.060617946564	438.697588022731	374.721447827466	455.869260452617	843.756532911058	534.500893953392	537.559894290216	1532.16303255847	816.306525722053	1788.15607386937	335.438448142663	496.637670267528	839.252742138778	lengthScaledTPM
ENSMUSG00000003970	Rpl8	35420.0243546715	20546.9958603265	81789.9081168899	99.8444579079787	20157.1686963813	2510.58557103917	28251.2863204796	4749.71904665438	47146.9937653852	29325.9313293711	34856.0336763533	24407.3162811561	18103.0120221253	14391.5483945323	16002.5278151845	24995.6702776525	27354.9776823506	15250.5781858736	18939.1851175727	16783.4625694499	10910.8998086229	8651.26768770881	9853.63855309623	14283.7099631817	10017.3848477935	10774.935864998	14027.3317725977	15254.3050084179	16714.2743124084	8289.07716639205	12166.939928616	25825.9077569643	lengthScaledTPM
ENSMUSG00000003974	Grm3	0.0	0.0	0.0	0.0	0.0	0.0	0.0	0.0	0.0	0.0	0.0	0.0	0.94570538472222	0.0	1.01174699141326	0.0	2.95458933978923	2.02512673088996	6.05084118947789	5.07417079877356	0.0	0.0	0.0	0.0	1.00094246297852	0.0	6.06385982738402	0.0	0.0	0.0	0.980755385941127	0.0	lengthScaledTPM
ENSMUSG00000003992	Ssbp2	282.193704982458	143.790380830814	383.356988207963	4.39429379337621	173.28548746598	110.251606858519	262.780529216506	257.445044989158	493.554142639488	263.715532380614	350.281787771494	230.814095537219	897.557565677455	749.681431499399	547.717607320705	510.056446543229	1367.52831227067	913.997790639207	1005.5888084493	1032.09678268904	756.838322604633	765.083014199783	693.479759426293	756.750475032102	866.356742291107	605.129595107518	1137.25019572203	1355.12657902241	1303.93265701677	426.20603063893	482.235113092829	368.527017115141	lengthScaledTPM
ENSMUSG00000004018	Fancl	374.944378003227	395.028951273469	933.314577559826	2.10175723524836	360.275503792046	92.4902096352673	549.539851722033	202.005294362321	491.345127577971	340.367642077796	299.892137503299	219.072147984888	85.7852376362553	77.966426910283	110.733918932544	80.0590292619036	244.212047615336	79.1507058140376	91.0385191995652	119.205485674867	193.99370342241	155.160015952184	73.5055186327908	196.096762778154	163.123568804571	156.312940031587	160.357223740858	157.043075276038	146.19369530604	87.9498032886067	61.7096809715279	97.9200802907482	lengthScaledTPM
ENSMUSG00000004031	Brinp2	0.0	0.0	0.0	0.0	0.0	0.0	0.0	0.0	0.0	0.0	0.0	0.0	26.6151796317398	33.1392446325326	2.03646928572977	0.0	40.6078203355429	17.3310119067307	16.223157018968	12.2515863921852	1.00405424058753	2.00004269350789	3.0091792410014	4.0850582856526	11.5348816695413	11.6779150554144	0.0	8.99010966421343	1.01094402259835	0.963680769601402	0.0	0.0	lengthScaledTPM
ENSMUSG00000004032	Gstm5	118.390255174929	24.1117029726294	246.8034213423	0.0	150.414041829126	16.9408864626205	131.685037634326	42.0262132475102	162.106821236874	111.97286631201	170.705856416185	29.2312069346452	1170.23901862248	869.810934198249	886.355488468391	1345.84929656314	1716.90122730164	997.740663237259	1250.0125226869	1066.04816652987	1214.19377121893	986.912432811453	1053.87615956739	1281.68890278133	1209.84898497266	940.870986605133	1322.78362318861	1190.28298920524	1636.71515311902	664.435683447001	913.414587791812	2073.23522413956	lengthScaledTPM
ENSMUSG00000004035	Gstm7	13.6480907265507	15.4461544533646	68.0265288745011	2.78559989102535	31.623779222214	22.8965641419331	23.4970702707505	34.2861451994004	17.7751088683723	23.5079016267832	28.6054836864172	41.5486208404804	25.0136732217959	36.3534836849785	93.0597431216906	93.8109077871568	154.722964375891	98.128990729499	106.524788902014	124.044083974079	293.787115204049	222.410827170232	250.33538797044	482.173947631969	571.784358664113	267.820942270746	534.958871169456	1196.1307419403	388.320314697141	279.650522887126	297.879955205023	331.91299514681	lengthScaledTPM
ENSMUSG00000004038	Gstm3	0.0	0.0	0.0	0.0	0.0	0.959708837794131	11.4057488310693	0.0	0.0	0.0	0.0	0.0	0.0	0.0	0.0	0.992034210506766	2.92291310255664	0.0	0.0	0.0	0.0	0.981771849799231	0.0	0.0	0.0	0.0	0.0	1.02705537614601	0.0	0.0	1.00552340918725	0.939186897508397	lengthScaledTPM
ENSMUSG00000004040	Stat3	1606.47925172432	1078.84960212304	3246.88571587904	47.8636693400305	1082.85108127688	597.889725861284	1620.98092443237	1862.16473176485	2313.3554604904	1551.8820806811	1402.43169015558	1029.21331601931	3184.98762899182	2559.97408350671	8006.51252263763	6564.63788409525	7169.91731608739	7930.07008132981	7373.12022226198	7558.80545920989	8294.40218945771	8845.11245947592	8585.15903217703	9369.64574907417	10885.8203814194	9411.04236642099	7469.40611728617	10232.7281574114	9236.29405316347	8110.54310904113	7416.25807539745	4033.66534196293	lengthScaledTPM
ENSMUSG00000004043	Stat5a	2141.71367161126	1662.95946591079	4501.32926810995	31.7758880565875	2455.08419402404	798.726155471402	2873.17087783629	1996.71585969792	3261.74917484025	1497.37275583132	1689.19531863966	1194.56048840301	435.353065266717	400.80930679291	616.34144157434	410.267502136801	845.976268508198	686.115295458154	595.796420612135	662.345019481275	959.11338037435	961.334400390272	982.412538664251	1166.84265059513	1605.94587137653	1227.11769277518	1341.76947691967	2001.91464289132	1607.74119930431	1587.87491419059	1742.02603620324	648.317728173428	lengthScaledTPM
ENSMUSG00000004044	Cavin1	629.835305349832	265.636369789642	1276.75323283851	0.987949324691677	302.987654180555	18.2929327868819	449.013483359971	41.238940841384	472.18439398935	541.774354524373	249.254853034478	243.485899283737	8757.31236407834	6221.471741763	12867.8979610554	17022.7606783121	16949.6449541593	12080.8162262506	13576.8292362338	12589.3835345908	8230.46746631	9018.18843129868	8585.37736343701	15507.1839786073	12078.205811758	7076.7136274901	37317.5187014604	16287.7741775983	16757.5865136886	7594.57319422634	9676.46616489933	10267.7070347325	lengthScaledTPM
ENSMUSG00000004054	Map3k11	1948.22746093407	898.435385968674	4868.66513331692	23.4159713662648	1210.36233648791	624.576292207988	1856.9198584988	1272.44036816398	2790.4520044869	1615.53235073237	2067.62562450791	1082.73956266908	677.525509054829	530.22073765967	720.625425574324	709.323280949152	1099.39398136031	708.755730244172	715.076633073619	646.083654533826	5461.16965729526	5803.80202603087	6052.44255029247	4140.41420682454	4083.67257591467	4458.24716355832	1721.65482726861	4265.90172803225	1682.64249761189	6310.15857850938	7319.35870355857	5869.82121143435	lengthScaledTPM
ENSMUSG00000004056	Akt2	2617.32198041755	1570.72257534146	7135.55731179341	41.1323657511259	1589.57753873228	839.802425057971	2277.63799437238	1993.0569515203	3784.64026104038	2677.22325071422	2780.20642316032	1515.41104468789	2773.678297617	2157.07560899675	3852.43458444405	3959.44545986653	6118.95312550675	5549.09845704031	5663.62454586888	5757.32215126162	6410.36632770106	6549.47789129751	6233.66360526832	6485.3096543702	5762.03487985869	5562.77536569204	7183.44651849253	6157.52948081653	7500.62327163128	5688.97115437607	5719.07791800429	3896.87714694538	lengthScaledTPM
ENSMUSG00000004069	Dnaja3	706.138448470011	175.53771437431	1381.05248607053	5.91454491766582	344.632347654035	112.506822646175	327.550275820757	196.503941363789	752.922862098595	336.506607258606	441.47950681698	196.873964885207	1341.04583216679	978.420620471304	1287.81703786397	1420.81026179182	1463.94547133598	1623.06947016981	1645.01498353862	1630.27845138281	1058.81104752783	1081.82196924539	976.418144842499	1417.73060731774	1303.67846834685	1301.89426072892	2083.52973394788	1598.25138900032	2141.16373935671	1468.4025998533	1410.8951087131	1007.22285947456	lengthScaledTPM
ENSMUSG00000004070	Hmox2	1078.43330812024	631.529694999565	2287.08824789104	10.0276488133345	612.400899079703	291.026002200765	583.139746494264	477.679773897378	1252.90269361527	660.295110894202	649.432269299134	469.074858049302	896.914434723434	689.10593076099	1311.3851400285	1935.56065200044	1816.54232698403	1321.58448497114	1463.18955628516	1274.30248570566	1399.65714797653	1285.85646282129	1409.68286334627	1462.84926450998	948.494608828244	1106.83383927894	1016.449738195	1145.16266318189	1293.07264001302	1097.15911529526	1577.22340794698	2325.1598586558	lengthScaledTPM
ENSMUSG00000004071	Cdip1	267.041451662408	164.348353335774	169.044548304526	7.09510874200212	198.750511191553	53.336344087699	255.344777649432	112.954024832706	170.272341021101	189.508650186083	275.957857642792	120.621179585138	1200.81052618156	937.026944989246	1350.59407355474	1135.09052301732	1291.34496184216	1674.55971179758	1458.15741405052	1651.0522638481	3364.1052501245	3436.13936084973	3398.95816913407	3324.28055743075	3738.52153518918	5198.29756507464	1638.97454430063	2404.85905730626	2141.38323615501	2086.24799779925	1821.30896433922	1242.9382265048	lengthScaledTPM
ENSMUSG00000004085	Map3k20	632.836704214381	240.836069867773	1031.98608584781	4.97310143822747	485.279704417696	58.6600612404124	232.552728467382	193.182251455642	445.836157197984	548.860607917335	290.099014185072	344.58650475338	997.561126870988	709.789225169334	2273.44705554194	2277.07694503005	1722.43346374875	1706.86560449769	1603.57328760498	1740.11218421397	1427.30979929404	1430.10652780342	1459.35784110664	598.300638889995	737.285667224136	764.567678436038	1974.4457044217	907.485135295908	1538.85235934017	2039.25804166741	2065.44333334698	1868.22159263136	lengthScaledTPM
ENSMUSG00000004096	Cwc15	2576.06129992161	1981.94696887094	5597.62804346084	14.7915611071322	1987.87095805984	255.062475182628	2968.01285210717	508.814084221828	2991.20336644547	2608.02909479462	1981.00311817027	1961.69329241947	2070.66981045169	1293.73421769133	1619.60790943797	2098.64118005539	2543.01282234397	1372.69887499095	1854.21912503684	1674.02902958918	3210.06761413927	2718.05841894448	2825.33542846937	1909.65272955902	1457.90299491201	1650.67111142527	1588.46274696664	1809.90429998646	1674.95098426193	2084.89241291262	2584.34524677697	4786.22084876847	lengthScaledTPM
ENSMUSG00000004098	Col5a3	0.0	0.0	2.84399724678075	0.0	3.63135228712316	0.0	0.0	1.97964184430367	3.79808083549049	0.922366508347398	0.0	0.0	3708.75911010784	4008.29545703486	1357.2123656224	1301.46339163166	3251.85301818024	5693.61207223566	5961.34006513742	5930.67830633691	1715.692316433	2180.70290829348	1828.95462171515	3739.53444852393	5992.65513608576	2434.52864329558	4335.51867206459	9048.98222096446	6116.57766885187	827.582991053804	871.86731855891	680.918369201026	lengthScaledTPM
ENSMUSG00000004099	Dnmt1	4472.39932496729	1111.1951301844	7300.65224231302	19.847166829752	2657.48675107719	384.531415725212	2039.37572976523	859.005039678436	4366.25834164938	3080.99505563797	1529.08688594134	1682.97365707981	1369.99387121308	1244.08777633592	1681.56446442375	1356.03736639105	2726.76383787261	2296.94742883912	2205.54164485642	2427.55876390352	2814.12264330424	2841.36144205695	2921.40332546123	2710.60593108227	3841.71438497394	3877.27052894139	1899.50626027565	2874.96899825457	2114.68204264808	1802.53977940419	1770.47002063995	805.076892548999	lengthScaledTPM
ENSMUSG00000004100	Ppan	2300.41442976855	2057.59319693522	4288.58657247801	2.06357675321394	1574.54273220615	76.5635172831752	2111.3735101523	201.774082356675	2194.39875595809	2989.92348385846	1851.26145922067	4075.61873817309	1660.87136122584	1419.40706308716	909.09278749311	1267.14086772324	1397.58798681601	994.738938749331	1128.61040381531	1100.13027087867	496.205571136182	409.985711675716	459.559877857435	675.887443223464	621.619952799496	470.730617963998	673.424817210629	613.868712861029	870.241943901777	1147.22807868124	1329.18999283086	1769.32318072762	lengthScaledTPM
ENSMUSG00000004105	Angptl2	20.0085651182502	0.0	8.44440958881787	0.0	2.69673882331567	1.42299279360181	7.27652635502302	1.9342940082689	13.1339983128417	23.6696127687619	13.8418624475061	12.6832320741242	4874.47908648133	3163.90311175307	7712.16250815923	5937.97704488989	7644.51269443769	8079.58778595838	7795.02677002391	8281.60181513316	8470.87626412777	7736.24246388174	8287.90817681806	12202.7580144703	9473.33061779618	9556.66656989269	7552.12808319559	8975.55727458342	18799.7319361132	6295.52548642876	5929.32201428838	4211.6359287526	lengthScaledTPM
ENSMUSG00000004110	Cacna1e	1.01941380180318	0.0	3.12487278261241	0.0	0.0	0.0	4.81023970101406	0.0	0.0	0.0	0.0	0.0	10.7524927379866	7.49432449085004	1.65298604147501	2.25150550354828	9.82664114750268	7.36087908504121	7.8555792007701	5.51343284937389	0.0	3.19791558593065	6.42514452614758	0.0	18.5803194269235	10.1622316768387	105.156302710108	38.1265693194604	49.2026385870416	30.2891349894004	20.1084045393825	0.0	lengthScaledTPM
ENSMUSG00000004113	Cacna1b	3.80028569311349	0.0	0.0	0.0	0.0	0.0	0.0	0.0	0.0	2.04752131608644	0.0	0.0	99.8392180447957	25.6131847825422	51.1510019472884	27.9300618407001	46.737213241278	45.5415614765496	48.1655915585056	116.933805289327	3.69787002041213	26.539728231024	3.69586548741147	11.8829925630604	38.2793308958253	31.3850654495454	21.2124119912158	18.0734952388077	13.1794297221493	6.87783963655378	59.6596152931393	41.2771167528419	lengthScaledTPM
ENSMUSG00000004127	Trmt10a	150.030222346825	97.309897949512	345.511488304608	1.33320960728927	170.04942212576	18.3434536899704	137.123943948841	60.4031807982908	127.281322638436	150.727316747447	234.632343650119	93.4985955164958	198.030635056878	174.939093693648	313.246437879929	315.852512044795	181.147383419232	231.576010815582	391.205763742234	305.210018075642	138.74992800963	180.670045663717	142.389423748627	131.83460752892	231.175973494495	209.504131039305	604.986179504696	295.750395667738	394.816623849956	234.517921199656	360.116687094508	235.531691839371	lengthScaledTPM
ENSMUSG00000004151	Etv1	0.0	3.6657870721846	1.25008339556161	0.0	1.69125158139299	26.3992677339433	0.0	0.659190461652339	0.0	0.0	5.86192066307114	0.612619834074592	33.1498123833754	34.053789171119	539.437316335945	206.345859573698	129.485730027861	640.084721498175	256.014177561361	409.877429096373	660.117382047919	403.21341497216	575.249126567686	248.509120696581	999.553832211663	1015.49101798944	400.449635373848	689.338504498543	119.804345819272	707.316351523662	370.791972641696	142.583361337001	lengthScaledTPM
ENSMUSG00000004187	Kifc2	98.9468749232667	84.4348169747859	123.403035644273	4.95038500088695	129.018475612376	65.9354495987168	119.809952504275	175.767947760909	259.767164048041	38.7707427780242	232.739020745627	32.1094141922764	455.676971346199	304.592427299654	106.474969051464	154.207809776216	206.612448969663	201.364183228735	207.107600727404	178.877408248339	290.400155703185	437.545678473314	343.24683425306	460.047714863498	605.254610776152	444.792014524984	491.076929286563	1026.53267161234	834.773883009339	313.745693597335	410.547150698128	349.880117821026	lengthScaledTPM
ENSMUSG00000004207	Psap	9733.98997668013	3896.84926190649	16318.1503501305	103.945156832623	3174.19162666099	3439.0938385349	5380.6159775749	4486.74264867281	9005.8178545325	6057.45772164662	10761.4018806429	2673.44876528444	45911.6797636338	40276.1410423009	50188.1381196978	54045.7223019945	47830.0152669128	43139.6103341852	47694.136451785	48619.3481205316	58280.358926349	57241.6042524055	58835.3860465024	80446.3620481746	63850.0607224192	62541.7810765002	77083.0995100524	79949.9098198718	125069.023791939	61650.2609664508	66886.6140092843	56363.6856689794	lengthScaledTPM
ENSMUSG00000004221	Ikbkg	699.251972242871	558.591914599111	1480.35817296667	11.5030322900793	487.942559517398	156.253928029948	675.619244824198	397.339965763816	988.125173343546	533.31489304211	813.129111838312	393.952201240925	457.940520309025	322.60334046656	1180.83791950273	860.271189581459	734.975554338508	869.451084340977	683.851145537176	777.778652237576	1859.67562784318	1806.42162213585	2241.75741587275	2566.65352785339	3290.37194881819	2721.0944308486	7914.66252171606	4472.74252918486	4154.50239661692	4817.54008634398	3232.83137928643	2790.7210482714	lengthScaledTPM
ENSMUSG00000004231	Pax2	0.0	0.0	0.0	0.0	0.0	2.26072160664197	0.0	0.0	0.0	0.0	0.0	0.0	0.0	0.0	0.0	0.0	22.7201418924549	2.33607448190514	5.67247314613521	8.19422429036667	0.0	0.0	0.0	0.0	0.0	0.0	0.0	0.0	0.0	1.53916115763023	0.0	0.768604440106879	lengthScaledTPM
ENSMUSG00000004233	Wars2	92.0946648899613	55.8484456317537	235.339321015791	0.0	65.9183076718443	37.2737975430336	91.9793496118507	80.1402193491765	255.722605737368	58.2719909413972	100.365401233364	128.235291849162	302.700690213031	353.670843398618	341.145145497156	272.064235063962	354.450079079696	468.470214937778	398.817224497312	341.026614664028	267.5010321928	390.768203939493	364.647432470838	246.329567289063	357.384578334951	394.899507083938	484.781218114598	453.341692976262	535.286584593569	167.009378578357	201.708106092838	150.269121192132	lengthScaledTPM
ENSMUSG00000004263	Atn1	3289.56629828604	1004.52036738714	4612.49016141247	63.2279724304335	2117.43503378858	838.468161297165	2692.10408235928	2586.7091499168	3173.11200964683	3165.88982283222	2537.7931320347	1673.59109614388	4231.99959693081	3243.35922907405	9313.58040604214	5435.76089754291	6537.84488463602	10461.5660157796	8683.38338176307	9741.47689485657	14644.3566268734	15800.39940402	15534.7745377218	3891.78876183201	5117.1177664518	5688.30037936076	4462.65052142954	5023.91965059174	3894.18352900274	24003.625696528	17973.0178425401	6634.62464471204	lengthScaledTPM
ENSMUSG00000004264	Phb2	4604.03696608802	1709.81403793237	7823.99254124793	27.6589502694764	2687.33351769384	518.648631779459	3211.39604239356	997.571790614378	4573.88234007516	3513.49715222768	3479.89698855252	2494.65811165363	3900.91569727195	3283.63684487135	4057.64124664682	5327.45305048482	5263.71478778876	3682.68539177091	4365.5679899799	3931.85975213213	3327.20053828235	2735.74142776268	3147.90168107977	3183.59210891382	2879.01280484911	2864.06795695104	2778.0678307038	3115.69829342886	3454.92636273375	2996.44991724165	3602.81062910636	4122.04812302441	lengthScaledTPM
ENSMUSG00000004266	Ptpn6	6929.03849491882	5534.89753956541	15474.728090795	42.4626376569823	6475.77589469425	1015.57579328939	8976.32177885009	2993.90346625936	13077.1047073757	4510.20820111089	5911.50451048718	2500.79454781463	47.0937065824321	100.693886114563	18.2650150116122	22.1303268679976	209.121215662875	43.4882098250954	39.7913176869143	28.3951968741719	23.2198307416138	30.4606285098243	22.9339299922284	36.4645975935567	56.9534514623779	47.4269684893524	21.2526324711361	49.6451182311904	24.4797580942672	12.9466658303482	17.8412350809609	10.1255392317239	lengthScaledTPM
ENSMUSG00000004267	Eno2	167.764532580203	24.5192065393024	145.684300178527	0.0	136.727546928477	37.0640841357541	65.7613605291119	72.8506614042976	387.526162984144	51.798136626135	215.36159108921	26.8951247261325	2386.54674128456	1954.52525381255	1301.83172984108	1276.52177731532	1562.44946391225	1745.6580650618	1829.38327623254	1801.96453117384	1452.59966192021	1580.98053532795	1679.7891749775	3597.33756245657	2835.71603880711	5007.53678639129	2877.95995233183	3904.12460913039	4873.06018412116	2177.31942444862	2434.46074126256	2775.51214937423	lengthScaledTPM
ENSMUSG00000004268	Emg1	2792.90302502449	1096.72529704529	5361.19201337514	5.6268041190403	1645.85613200412	152.839752412103	1704.54836590819	321.709589785218	3176.34353674231	2099.34296470462	1618.47428744466	1369.1443288641	957.576129559257	779.705576615512	883.404052274309	1230.41126127588	1368.03708591257	786.025740368027	986.84588659401	870.906437920514	843.220441082429	655.509038163394	750.594152929239	1342.53915834839	901.528798686358	1054.1848966525	1288.9295887719	1136.43429294127	1406.22803240605	786.981704534438	967.553445160469	1159.00468211387	lengthScaledTPM
ENSMUSG00000004270	Lpcat3	5581.4233529052	2014.73443206072	7068.0389137897	41.9888869363062	4771.4331092387	752.828177823468	4260.93660944569	1712.55794441376	5278.19595057123	4156.65357792788	3248.43331200896	2764.15572505172	2597.06254702898	2079.93164776749	2534.56855909955	2353.87531001518	2218.04839495057	2358.27967808685	2491.48270792421	2429.19570495716	2736.76381357412	2892.880733342	2726.95317348135	2110.87714028058	3635.19573616784	2832.3514174944	2018.28095069757	2006.62847521606	2191.3479108732	1738.92609938881	1693.87229448669	1384.92193531484	lengthScaledTPM
ENSMUSG00000004285	Atp6v1f	5528.02528217213	1976.05608409791	7512.72024419203	24.3586773017238	3385.33231758906	909.280370176072	5385.53314008389	1761.32611889708	5388.86990922177	4801.11174198365	4594.52964594718	3002.05253014067	3395.39243791228	2184.87342075029	3351.93809283243	5367.27551282417	4044.54584344716	2935.70286349169	3411.49023763701	3149.34301343504	4283.64946063048	3372.09472627831	3976.05627330758	4654.71462325221	2977.17359709544	3464.89653531161	2957.04952503426	3528.93595155679	3259.13288473211	3953.16809152818	5134.86410778107	11987.570312882	lengthScaledTPM
ENSMUSG00000004296	Il12b	0.0	0.0	0.0	0.0	0.0	0.0	0.0	0.0	0.0	0.0	0.0	0.0	0.0	2.79291887866338	0.0	0.0	0.0	0.0	0.0	0.0	0.0	0.0	0.0	0.0	1.00510825146416	0.0	0.0	0.0	0.0	0.0	0.0	0.0	lengthScaledTPM
ENSMUSG00000004317	Clcn5	273.788659119752	621.907419222502	837.490508676144	5.88093589425579	219.023500496034	42.2559228160034	252.771484493598	117.804860153459	503.977640197383	233.65415395387	258.219292176753	210.696556478166	2042.10058452779	1451.84386444343	3538.37082769875	2320.54220044019	2729.62468186542	5113.54149356445	3303.02361206408	4107.57734383578	1484.7051230658	1421.11147228329	1548.0729829373	1259.03474365587	2164.50136124473	2351.83045425154	1288.69486768472	1570.62981409061	1029.60642737799	1345.25921112029	832.756865580236	689.797573316464	lengthScaledTPM
ENSMUSG00000004319	Clcn3	274.735214988419	189.474984649302	204.3173580931	12.3804679870881	104.903749492708	75.6579699151782	194.451632876372	209.684594246473	165.216220480579	134.740229168548	384.366635072275	59.3129470602885	511.060722941922	562.556582349563	241.314024924321	177.624497448517	300.367564940138	377.826159441435	269.52812605974	333.384227019057	2087.83887043908	2208.71014893107	2104.00032893769	1816.32804506118	2359.66754558947	2028.08648177416	1378.69508510611	2647.68497670093	732.564906289263	1516.21247652396	956.698422370431	666.390436281372	lengthScaledTPM
ENSMUSG00000004328	Hif3a	3.04242058926954	0.0	0.0	0.0	0.0	0.0	0.0	0.0	0.0	0.0	3.08743158416509	0.0	60.9264724887948	37.3451138806758	0.837251401538091	0.821363315106716	161.135010673974	83.8561092092872	72.4673666577974	67.1353092020725	24.5511646569253	33.8565091865565	2.47177852666294	269.539471629523	418.328649165828	46.7394870480632	1539.94227369994	1191.05408167922	2142.67750543105	510.12736147235	418.615615415039	190.909461685101	lengthScaledTPM
ENSMUSG00000004341	Gpx6	0.0	0.0	0.0	0.0	0.0	0.0	0.0	0.0	0.0	0.0	0.0	0.0	0.0	0.0	0.0	0.0	0.0	0.0	0.0	0.0	0.0	0.0	0.0	2.02626624030937	0.0	0.0	0.0	0.0	0.0	0.0	0.0	0.0	lengthScaledTPM
ENSMUSG00000004344	Gpx5	0.0	0.0	0.0	0.0	0.0	0.0	0.0	0.0	0.0	0.0	0.0	0.0	0.0	0.0	0.0	0.0	0.0	0.0	0.0	0.0	0.0	0.0	0.0	0.0	0.0	0.0	0.0	0.0	0.0	0.0	0.0	0.0	lengthScaledTPM
ENSMUSG00000004347	Pde1c	3243.31494401505	2474.64544103586	5592.13311656328	27.0179237025867	2716.89734089677	695.902053385936	3469.45683208261	1545.49319193912	2920.34154690027	3004.71048167972	2249.16740613577	1867.88260529715	27.2730044151433	34.4734857625828	25.450852411009	31.2140341421833	19.9804964946849	43.8035564985835	24.8167748275108	39.231927645849	649.843410865568	774.061713508206	597.811873177601	349.054852312115	705.172330111865	557.737030645865	381.189469321754	569.849006104927	464.41027642533	560.549778677179	496.655371781607	399.777294182305	lengthScaledTPM
ENSMUSG00000004356	Utp20	1250.78270623411	360.468682917186	2917.14666344252	1.04996598569743	672.202233246102	59.0236656935994	676.73105306299	69.2497784935331	1227.93340816273	989.87870271415	492.61767820177	543.049189766533	1591.85892735038	1200.15679851144	1674.71470054645	1365.22905489587	1510.42487704328	1551.00874768844	1691.59003898354	1921.54865378408	789.424490316187	861.262484991987	828.460298273042	962.03615543608	724.581695390795	660.529521730217	1162.61859006893	778.853604173102	1272.1085142291	1154.8089806338	1049.87158765085	1582.02989097446	lengthScaledTPM
ENSMUSG00000004359	Spic	9.15437885804363	0.0	5.67431206460069	0.0	1.93446937274586	3.1240544270326	0.0	4.56541644047004	1.86900252291788	1.82959262832417	4.6566605234154	0.0	3.99553965141512	6.4536310325867	5.37568650396075	2.88615081381481	0.0	4.4641269082814	6.73814410870822	1.05949648481576	7.461713227207	3.06550600293596	7.6478169751039	0.0	4.76491062211625	1.96836738192992	0.835636013743062	2.75754725562004	1.98342877699722	4.24795209317732	1.13208287340061	8.51808416944305	lengthScaledTPM
ENSMUSG00000004360	9330159F19Rik	0.0	0.0	0.0	0.0	0.0	0.0	0.0	0.0	0.0	0.0	0.0	0.0	7.56722607253966	0.0	14.8436161853448	7.74457318975996	1.47414883002626	5.56466181459372	1.50890238830159	10.6941379737394	643.803452028409	627.248670210333	578.911170939335	603.020909442565	746.382726726823	663.807422024024	416.523800627131	948.537169983226	154.089935445948	326.738847087342	258.916264655567	158.024956762199	lengthScaledTPM
ENSMUSG00000004364	Cul3	2095.98651277193	602.800771059093	3647.04513668699	17.4874472457142	1256.17003411159	412.359095319611	1285.35350480008	750.323129363078	2325.8623848075	2189.09375982602	1758.16912172283	1026.48788801246	3546.1060304473	2625.21598467355	2574.87450051506	2816.59612493983	3962.11659950393	2273.36080034373	2995.73291562294	2791.19711026317	3399.95482770741	3490.93244129873	3275.09719165052	3607.65382029212	3697.97631345734	2796.39759132643	3918.82703409417	3298.5249326676	3226.38028429716	3309.8171111955	3565.14826923615	5436.09022417491	lengthScaledTPM
ENSMUSG00000004366	Sst	0.0	0.0	0.0	0.0	0.0	0.0	0.0	0.0	0.0	0.0	0.0	0.0	4.66882016000937	3.68343960282012	0.0	0.0	8.67650424493427	0.0	2.97195189707651	0.0	0.0	0.0	0.0	0.0	0.0	0.0	0.0	0.0	1.09948748064028	0.0	0.0	0.0	lengthScaledTPM
ENSMUSG00000004371	Il11	0.0	0.0	9.49573447506893	0.0	12.4111503388468	1.20800877711074	7.63548232705922	2.61033196044401	0.860204840555417	2.08240941561157	1.694396699422	0.0	18.3701624109758	13.3839133096116	50.7330299156702	52.7672896410848	42.7072266497387	42.7572849623878	51.7509799579948	46.6860149347999	2.64706241011092	5.88723881778589	0.880694390060719	16.305414611865	1.78912821774351	1.7923057744333	25.98757738813	3.41984688343323	7.23960549752096	29.7300351883769	64.5375530704936	55.451439680168	lengthScaledTPM
ENSMUSG00000004383	Large1	119.75459731614	85.8041527857686	461.925663924189	2.5415375113043	210.450237214177	62.3364811681088	113.769420068879	216.372196557522	368.012385396932	83.1356790939541	188.366006133061	37.3328236135274	1151.32592866051	845.207778540049	2519.99102095028	2343.60265062754	2446.01969175032	2971.47458955143	2953.89631392856	2870.67320512621	5767.52319129836	5811.48943692879	5802.84008215335	3567.31841806786	2507.31551508334	3600.81596837378	3318.58814981929	2568.1302196062	3286.27524180806	1600.23999677164	1614.88202772188	1599.17048655159	lengthScaledTPM
ENSMUSG00000004393	Ddx56	681.187946437322	194.066141226526	2033.47688623447	5.44445532418818	270.789065154761	67.7260139988431	409.022721122252	264.741603651494	1021.49862561517	502.608147326921	515.01814276007	402.386768995366	708.845731534362	758.777148581796	1053.59430059165	1223.25941110522	1300.33790766471	972.553620844764	1096.7413211352	1076.88867592116	916.669400606747	799.499298422873	901.930334385801	1413.27996108739	1127.13947158629	1215.4604877797	1311.37233395729	1125.60604483871	1310.4760025985	1080.76583420619	1181.7594434579	1514.58859321303	lengthScaledTPM
ENSMUSG00000004394	Tmed4	1008.61094144712	643.842281466724	1842.00613708009	7.3733223469053	531.108335723593	238.025461249654	1058.18596495042	598.824869459354	1189.29444085746	721.669655801689	1046.47543213597	390.529611928993	2446.4618986364	1837.96379652295	2218.93159583883	2249.85083356971	2326.19160766738	2237.5109124534	2457.10347975524	2297.78890117375	3077.79412706071	2862.61749502926	3077.18866357549	3394.78857516468	2929.40125457881	3373.68303218434	3477.90941864773	3782.06760239812	3314.24593595418	2318.05394669104	2277.20499129855	1857.63601999388	lengthScaledTPM
ENSMUSG00000004415	Col26a1	9.77962272169677	151.137928141675	63.799426439091	0.0	89.6228080352092	6.18530190274136	107.083837549079	9.51801426307189	52.4085595778404	18.7119448579844	45.5551597020373	75.2119301859558	170.027954878294	347.39781631172	18.2133352579219	11.9526018751905	322.295769569557	54.4679244574604	82.030049516493	41.202235899102	19.6820618808077	6.87745455098506	14.8617591177083	25.7770482543146	46.8683458493137	15.4939421820733	26.8719402770973	29.1721251580996	41.0319347399045	27.4642987231251	27.7276083006187	14.0588597617413	lengthScaledTPM
ENSMUSG00000004446	Bid	533.684977350654	477.937233171078	2221.98193666835	8.58898741827509	238.076259395498	224.629830977752	579.756640274804	466.099630048477	1290.81951198218	274.7569691356	644.461151767505	260.125863619106	521.772663255405	276.534351325478	818.2556655821	844.210843179581	595.378946699726	539.52153004648	617.086404825974	634.146614043603	510.720255495814	369.258347025845	445.051169469811	866.512913895224	729.393008188025	533.516946092468	1626.92223947253	943.958716201935	1756.90529211352	805.860666943512	806.948228264318	672.625394173626	lengthScaledTPM
ENSMUSG00000004451	Ralb	887.329682929844	278.310934175823	1461.43449362358	1.95655138350205	376.727268070673	137.009355665743	582.818349021228	295.54544637723	708.508877478698	594.388924309424	396.510313963705	393.874308117327	1546.55475624645	998.503945275663	2313.57823491476	2827.0922946594	2772.22398740092	2362.17565830711	2588.75832294811	2405.39798685058	1374.17013573238	1266.98233525662	1285.30552650537	1834.3869433026	1620.50635085423	1401.00656522339	2309.58630966785	1805.73612092651	1955.34946284435	1666.252735017	1990.88568718994	1752.10662320772	lengthScaledTPM
ENSMUSG00000004455	Ppp1cc	6211.96476297993	2809.56169377829	7690.06873118921	42.9198941886007	4009.70383032086	1113.98592614389	5478.52314169786	2062.11482495614	6980.90591866982	4789.69170843034	4859.09712855742	3945.56803084391	5033.89619265476	3290.95151450101	3986.05600756506	5210.13026569225	6972.94262974637	4094.22513417076	4630.8334944935	4385.56144947551	4067.11849917995	3714.88276711897	3918.95006569354	4214.90244376849	3529.4830775139	3336.48613365169	2920.29962625346	3431.88608148956	3544.27161670748	3858.88750486359	4563.4943015	12020.646293367	lengthScaledTPM
ENSMUSG00000004460	Dnajb11	2573.30660688795	1314.72623973652	7125.9924856287	20.1942583271715	1509.50273265677	267.409198788128	1651.48985304026	562.885897370527	4118.94065365271	2118.86525318426	1894.81818136954	1239.2569925131	3252.88596373556	2682.09051313089	2930.62493205981	3570.33414844585	3890.58663214273	2567.35671112516	2955.97692250473	2785.44535364832	5430.07643070935	4802.23822649764	5095.70392450117	5825.30837980524	3859.91146134101	4541.98525573795	3896.04933822911	3923.8416962271	5622.6425270697	3818.83432222831	4495.6936248177	4065.83689666043	lengthScaledTPM
ENSMUSG00000004462	Tbccd1	506.010088261614	224.645195830885	972.717799688869	6.11681781383084	366.278472973305	98.7537488688637	371.801779625787	244.864729820492	574.054701094477	292.01060536343	441.587244402978	141.16593352072	314.104878813529	224.67065911083	515.834670414798	340.935027402819	501.168061500016	528.177124183974	539.077648550745	586.874390216267	2057.66363035375	2159.40036490133	2128.63550464704	1049.27742273793	860.842770503587	1147.46962211332	702.335481360971	1048.71598476594	858.177191663501	814.342744310539	718.98500894203	547.183631712631	lengthScaledTPM
ENSMUSG00000004473	Clec11a	92.637285172113	42.8292392846381	543.788250655039	0.0	40.3612777339734	8.76647282351888	61.2065120861006	2.94992830176278	201.879030018905	111.379513608962	43.3003580263985	174.552708456971	1667.12015985113	1886.95334291999	66.3838599159065	101.954646575544	2375.46742220502	850.77573922318	814.997198479635	857.567228855593	27.8139357131263	19.7650013895234	31.7446573478713	32.4329766092219	38.8309287380158	25.9468916226296	116.621111353047	61.6824161881244	94.6005694122007	16.3246188642129	10.7316818564304	44.6243659373828	lengthScaledTPM
ENSMUSG00000004500	Zfp324	239.594493979084	66.0505834676701	578.373036769221	3.03618659543045	152.892244094897	51.6378260579807	208.931355423367	143.879350178452	327.829772269368	63.1154387227325	128.410887002858	37.7220061650776	189.646744169411	182.13968734126	339.993974374534	258.095748791663	517.326181298535	502.752134350172	433.017246816322	492.192246462237	535.482668909864	601.526439987441	544.785168065137	462.416821129654	466.427861658467	598.930826117848	456.483560537473	600.952536055249	567.48661362003	490.595795505326	441.44755369022	361.711727896387	lengthScaledTPM
ENSMUSG00000004508	Gab2	1885.24429876395	1326.82152818262	3481.54096738949	42.3154300039299	1145.02414556739	407.178712232741	2426.5173411562	1294.26073688796	2328.62743767451	1683.47861766747	2994.78598427534	1534.8315053026	368.251864078479	157.576467326631	939.764666172662	461.706862453656	578.267386126539	1099.36489137774	829.555840694931	1077.91123994618	3041.74548480732	3173.09665326927	3405.69269161179	1163.37277849488	1522.24545658911	1752.22374875832	1150.06207462119	1307.08754781146	852.574755784799	2877.25576588368	2060.72983025937	850.263191543325	lengthScaledTPM
ENSMUSG00000004530	Coro1c	3808.79663016207	1385.23758910769	9086.28251603527	33.7304559219629	1705.75773742033	474.535418056942	2542.39789238081	1051.98993426804	4878.74893667161	3590.47398853634	2360.49264388803	2643.7490711881	1768.77458301376	1290.8882614407	5391.44628235503	5624.4720059272	4121.85219939906	3764.56507050545	3867.33922045791	3631.87301757448	12833.2182700549	12171.8894256591	13286.9236074865	14797.7143266542	12532.4274900343	16180.4014089588	7123.96494857808	11609.6860522187	6065.00117896182	10836.9074300308	12877.7925246783	9824.06813273402	lengthScaledTPM
ENSMUSG00000004535	Tax1bp1	8908.64490941571	9905.39624319925	13550.9036299496	98.9151980882086	7061.68650438077	1885.30451246696	12229.2393951369	4547.85963377686	8218.34879765328	13278.2111477969	11112.1140552047	10780.6404196487	3149.90309498663	2139.72224020049	4375.24783794379	4272.92473835073	4192.24390391462	4192.58704992002	4400.62691448409	4600.6466971077	4522.01763528778	4366.94224857497	4223.4157771739	4092.15100533814	4866.6066342224	4353.89151300272	7907.39736626172	5794.14027745022	6547.38905035739	5457.87434741965	5269.26437211243	4858.69799545708	lengthScaledTPM
ENSMUSG00000004540	Psg17	0.0	0.0	0.0	0.0	0.0	0.0	0.0	0.0	0.968522161971166	0.0	0.0	0.0	1.88537104821922	5.62469464366279	0.0	4.9639412328184	1.96150232861049	1.00630112428291	2.0093559360993	4.03966847379986	0.996126663131889	4.94646339808421	1.98852785162025	1.02130783617011	5.03596998974288	1.00931416924	0.0	3.02426090098664	0.0	3.8944713765604	0.0	0.949194401929821	lengthScaledTPM
ENSMUSG00000004542	Psg19	14.2920778100312	1.72048646343382	0.0	0.0	0.0	0.0	0.0	0.0	0.868116990789653	0.0	0.0	0.0	0.0	0.831238490394782	0.0	0.0	1.97559617869765	0.0	0.0	0.0	0.0	0.0	2.64642935671435	0.712896358311152	5.62435392627962	1.03053144648728	0.0	0.0	0.0	0.866797470872067	3.78876561854142	2.63426345588053	lengthScaledTPM
ENSMUSG00000004552	Ctse	165.670535909396	101.162695134237	222.586897252827	14.8197086071643	85.1627047337618	227.024116531823	203.111268756138	800.420593571337	257.024692201866	136.648294780085	485.083612698902	73.4694881803027	0.0	0.0	0.0	0.0	5.79207210848381	0.0	0.0	0.0	0.0	0.0	0.0	0.0	0.0	0.0	0.0	0.991773877880887	0.0	0.0	0.971888786083804	0.0	lengthScaledTPM
ENSMUSG00000004558	Ndrg2	54.5196976847018	103.723553841589	50.0313906036739	0.0	26.6441304313785	49.0854090897808	76.6874418247769	41.1053912737589	31.6832035535319	36.8365524427276	52.2985020740617	22.8994778439819	537.318653053473	368.546797260615	604.529283645139	469.949254944807	613.246332399629	429.267112536157	428.50698276189	458.402050799952	1341.50809625234	1230.08373096032	1274.12634110415	1665.08443250512	1360.25188238809	931.702393281732	2647.52402028944	2235.93391549099	3916.36925866559	1170.16389414549	1250.47324487888	927.246882146991	lengthScaledTPM
ENSMUSG00000004561	Mettl17	415.481002339502	242.450287653376	786.602869137734	4.99847523444866	532.769754323688	76.9523463649103	594.459474994232	232.251747503865	759.184209095697	189.365997958798	533.87519544246	179.17451734067	540.028273728802	457.504409080013	265.912391692464	299.879236642248	487.393930123154	329.809854956479	423.72701253035	356.920866841065	342.70713614603	402.779027244546	321.63278028979	814.63841449128	726.671641072571	679.152460295398	690.881806537039	897.190161965949	1083.04612034841	461.809040798618	495.729437443782	546.887198340698	lengthScaledTPM
ENSMUSG00000004562	Arhgef40	482.442835160327	59.5971690688766	322.723206671457	2.59837366014665	140.7630725827	38.4317876849991	165.958581634492	124.986595158378	225.821703059683	225.300984524811	200.098886221555	184.771427091142	6000.96681370972	5530.46404474345	4018.66477120241	5628.67968709281	5964.21073994306	3940.70752351743	4458.20736700772	3884.59226364076	1144.9901170631	1196.63728086096	1071.40491105511	2040.88379845126	1746.40238869485	1364.09339632119	1763.25888355613	1838.89040177153	2775.98663512639	1915.41277548054	2200.95313568322	3044.79018886874	lengthScaledTPM
ENSMUSG00000004565	Pnpla6	1586.66170515772	1515.03685150759	4306.12092012836	20.4858511602549	1878.49929958904	244.664529949271	1679.27212922562	666.821851255648	3027.6727535415	974.363728121239	2521.94304743616	843.602058568436	1176.58363438846	888.885958251459	619.733627731869	637.997354082909	790.104955596004	709.097662834084	646.16672761851	645.069742292187	1306.52797026431	1219.48911401082	1351.62601510974	2261.74973896393	2115.38972173091	2017.23789553963	1859.62102096363	2509.95635207386	2502.93439033173	2444.22893653713	2420.81068196689	2216.68970957893	lengthScaledTPM
ENSMUSG00000004567	Mcoln1	1117.70813699929	1319.98637835251	2344.48699014251	21.3322769744565	1252.69941803771	373.699907669456	1840.83062329633	864.942871831287	1726.54596167284	1071.85716068741	1719.08666516932	921.478399093677	3292.42152286343	2072.13685154363	2253.09003906803	1970.69137786847	2156.38090657612	2704.64121637472	2589.11406999798	2830.56893870395	4766.93723383353	4811.98452321275	4656.16810431759	3249.1363603535	3261.85580064883	3693.23300456929	2867.60998990726	3164.43767909046	2634.38528272716	3612.800410651	3600.68710647477	5950.73717644001	lengthScaledTPM
ENSMUSG00000004568	Arhgef18	952.230304194406	496.412558273528	1967.10697584681	5.63826663700904	436.634489098218	265.076892407196	836.388445399471	744.85669130403	1429.77885115467	723.210300169966	540.01018968919	450.087830123332	659.708458186686	507.088317726	1579.20712154843	1291.80380926899	1193.28491112565	1436.54998150413	1463.52937061229	1445.65292664371	1958.36263643612	2375.43543092195	2180.50445968681	2368.4815444533	2288.35347205728	2103.34791023652	2780.58828733916	2942.04491291731	2331.99257065317	2390.11753267634	2144.07051677077	1544.29081192346	lengthScaledTPM
ENSMUSG00000004591	Pkn2	1099.15969260591	579.402997401151	1038.03427991548	7.79822903275613	779.18390047931	120.306520969031	1446.28072579314	297.222589248852	716.352904662895	947.455041949678	842.278918450389	1433.92270873574	1197.97080076456	688.010686913234	2002.65909865762	1211.34846095183	1566.17690053719	2212.37523799709	1383.51646014318	1891.22133632441	3035.77878773715	3205.04426466933	2950.3725504351	1806.57424387158	2843.21752418768	2659.94824870205	2880.51813283117	2903.19905793379	1692.15257991747	2897.44608210118	2109.34110796842	1658.02078806333	lengthScaledTPM
ENSMUSG00000004609	Cd33	1111.51472859672	792.641346733345	1884.65133584289	43.7310564948304	1166.44572366505	482.256304269762	1486.04921785782	1125.58466451556	1112.15339891826	921.896946930374	817.269365914118	763.903833021767	23.1966925660669	111.842857621823	14.9110449029801	13.9022132729785	129.341178210409	36.3674478661159	15.5797472187237	18.6838344710715	0.0	1.46404079065815	0.0	4.47283283881078	20.6746634717049	5.2707414973339	56.6343689424018	170.504474796617	12.9922604843226	22.4521705979397	26.0562621766728	10.480292053349	lengthScaledTPM
ENSMUSG00000004610	Etfb	3185.94418911575	1314.46775185533	4819.64560626469	2.56343474230822	1943.66686546051	230.750354504886	2314.67736853103	368.392718568104	3214.76311274203	2282.116474245	2209.03546420961	1474.6816654341	1936.21385669323	1347.00846618988	1398.0916083504	2786.08460219914	2309.58570159603	1090.10286665499	1477.58860099044	1220.68900723004	1062.15421471558	853.793549531465	810.634665303971	1857.31713503995	1231.97381004207	1342.3615430007	3068.06433495288	2292.75751921821	3149.34109026869	771.360173033882	872.473230339221	2610.80537158197	lengthScaledTPM
ENSMUSG00000004612	Nkg7	235.656294790943	48.1261296436781	9.60860962579347	1.02777861345136	56.213280891375	4.40114564710414	3.78904465162249	6.18872293386059	1.14392497627631	47.5290916060689	52.2296676706275	32.2584283732371	0.0	0.0	0.0	1.07213838401758	0.750226512807113	0.0	0.0	0.0	0.0	0.0	0.0	0.0	0.0	0.0	0.0	0.0	0.0	0.0	0.0	0.0	lengthScaledTPM
ENSMUSG00000004626	Stxbp2	7153.35683074334	6720.33947860863	13108.738221191	47.6699046620833	5985.45431818047	1187.65679597769	8891.73336929988	2531.47340928157	8969.98402023996	5413.6751876967	6388.7206450124	5090.64958406938	677.343632160982	258.00747883814	563.958110721086	695.934582713965	750.606982777323	499.31777295188	450.66705105987	546.965618323152	2964.73795023205	3083.15149519121	2945.0663295908	3403.99056924794	3369.76284034633	3181.9389087833	1144.39458312989	2940.15175621516	1728.54194848037	5018.51798984378	5451.85075739589	5227.44270752983	lengthScaledTPM
ENSMUSG00000004630	Pcp2	0.946099565477003	0.0	0.0	0.0	0.0	0.0	0.0	1.15976147314116	0.0	0.0	0.0	0.0	0.0	0.0	0.0	0.0	1.11593119832344	0.0	3.78394792805613	0.0	0.0	0.0	0.949188941212532	0.856267192906176	2.55000726422398	1.70302035669078	0.0	1.71366480737329	7.23197687424102	6.95184435772433	0.940099060680174	0.0	lengthScaledTPM
ENSMUSG00000004631	Sgce	135.751238352484	244.092727314882	123.495903463709	1.05024208332343	56.5848029250006	11.9247550958032	165.093177164184	34.5724565824538	44.0517317571701	170.186831042741	231.878248694632	111.541568547781	4554.97136897155	3433.58867837676	1227.00367340001	1400.80097682586	2811.99223787721	1903.03323038725	2100.44421338789	2165.48152233244	2413.08667706787	2075.61127557326	2252.02419579487	2217.58442359598	2513.3056479316	2064.18970964924	1800.62635998969	2319.48521321478	1839.01554358448	1407.49698629942	1520.97751214194	1986.17948292596	lengthScaledTPM
ENSMUSG00000004633	Chn2	1391.43477237219	1087.14066876877	3519.89860656736	20.0780072095222	1309.30222752026	446.10972442914	1127.85610070641	933.061316096401	2866.08884835377	1136.09741659704	1302.54556660048	848.220458348883	56.3218844831514	33.8383947992115	13.4791054722836	9.21169686685211	176.376694933393	59.3171712677254	64.0864692652967	58.9638300903981	82.8007309452199	37.6650619738241	28.2385180489466	20.0354286378669	49.0908628388622	30.6222957898868	28.0744508424166	76.4295102393776	14.6953257292814	30.374668798268	61.9958075264915	24.4477288062487	lengthScaledTPM
ENSMUSG00000004637	Wwox	233.886636638402	172.837786261502	442.501280893954	1.32294879053999	168.298275076689	54.0710421905661	238.007910228267	119.02329816504	368.282107121731	187.862616950616	251.166793668004	168.15298220198	237.022171111544	181.40974273389	344.425858588432	325.786100840575	320.030701112812	260.108449007715	284.187845697503	318.825681720062	628.534758538326	586.446667628466	539.0737335312	585.966358907218	584.692717390556	561.463053505282	597.214694324035	637.289714522132	622.962121123844	577.803276031414	537.922543262788	595.219216852523	lengthScaledTPM
ENSMUSG00000004642	Slbp	2386.19654971545	582.563852753556	2770.70578603973	7.31158366808499	2123.88773868226	191.713871186496	1502.71257229106	424.095171812871	1721.03008884669	1963.16254978709	739.675418404071	1138.54602176923	1008.667264567	755.166334334256	469.756734372111	626.653080831937	1220.06496329984	670.352218717388	681.178506350598	599.311778141872	761.339390084716	931.233756982603	918.002030964179	1103.04128778831	812.15630162182	949.806590930465	587.933950840203	889.676401409735	681.817586900139	768.011190989253	823.757072279179	971.424045507353	lengthScaledTPM
ENSMUSG00000004651	Tyr	21.0477732564436	60.0503875087291	33.9363291555489	0.0	19.781714405475	2.65414760504748	46.4276255655186	6.42324438666247	32.0158298449411	33.1540676915092	42.2419892280819	50.529911471073	29.9913370086058	47.2536754987299	5.98470451745727	5.90236337747283	14.7951162256496	9.34813640538967	11.2465377494617	6.32289470921823	86533.0469214674	80856.618653796	77853.5940953641	50614.8631069764	84179.443515194	120333.532056513	13209.7931943872	38358.3753556876	9283.87682291295	17435.9054312889	14179.5637957273	6984.31626552381	lengthScaledTPM
ENSMUSG00000004654	Ghrhr	4.17986116658433	0.0	0.0	0.0	0.0	0.0	0.0	0.0	0.0	0.0	0.0	0.0	0.0	0.0	0.0	0.0	0.0	0.0	0.0	0.0	0.0	0.0	0.0	0.0	0.0	0.0	0.0	0.0	1.09237188738668	0.0	0.0	0.0	lengthScaledTPM
ENSMUSG00000004655	Aqp1	8.38268187697667	0.0	0.0	0.0	0.0	0.0	0.0	0.0	0.0	3.72460247504182	0.0	0.0	197.572274787154	161.97126198719	644.674300485402	719.32577971592	4227.66555047263	378.359896018146	394.204497425113	377.369222639503	1.98804553818828	4.94185170375252	13.8951691157542	592.201720015698	645.131723913719	101.129646578701	413.716875976037	292.640744685604	505.037927270818	49.1736791282502	51.3087803274639	52.2048111306966	lengthScaledTPM
ENSMUSG00000004661	Arid3b	389.147729289991	128.022891129728	985.31636203491	3.77234970599857	390.111919358204	120.450320364435	238.865167037401	337.781542503637	611.155911502737	1079.02844280947	393.068576060873	807.777803401483	55.4962482013671	53.7947558087791	79.9764157057824	37.5040423972071	101.830001606529	102.071754175674	69.9339512834042	75.0560448824691	261.572535627503	285.285831546822	237.905728343449	240.268117623719	271.75200368482	285.189306662249	135.317399294318	273.794045096235	175.998948716587	291.775924869775	313.28878384648	161.399397949961	lengthScaledTPM
ENSMUSG00000004665	Cnn2	3267.33770697184	2374.14480666309	9846.6619157867	59.3314242861147	1644.60559182757	1050.47492039535	3477.66955259831	2516.60686117571	3376.49904486401	3171.78672991039	2580.0294943538	1870.29092490509	8450.9439871422	5855.2016572201	24469.657124768	27563.8356139727	16874.724844134	11472.0272749963	13338.5270321587	12730.0638335789	6164.06332013661	6208.00150212375	5906.46996136911	6331.36418280509	5435.23598747669	2679.25515826667	10869.7001530759	7079.38252049341	11082.6245117296	2968.38918856567	3642.41238795037	4049.68568871321	lengthScaledTPM
ENSMUSG00000004667	Polr2e	3086.79264347634	2017.65727901822	6919.11381834156	14.4130326188087	2025.0587442923	398.744565305983	3181.04134895109	818.004992312299	4261.13063880095	2656.34029416997	3428.95493436193	1367.96383491597	1543.88164791057	1115.32307789976	1357.34617388153	1727.52325794685	1906.09308694908	1140.0298433962	1461.31684159831	1288.43675997962	1152.05792854979	995.131966699278	1110.36559099288	1330.54304778359	925.641337483413	977.059300008937	1623.08893978759	1640.90792864136	1972.91163218469	1559.81574561137	2197.09110913408	3596.66029071863	lengthScaledTPM
ENSMUSG00000004668	Abca13	5.39744604159246	0.0	8.33998208342214	0.0	0.0	4.8425394818321	0.0	25.3853298451448	5.57589008863874	3.61400337365537	10.0421936400541	7.19721444322574	0.0	0.0	0.997670159241258	2.93162252001117	0.0	0.0	1.98302971917926	2.99883386379316	29.4315870993063	50.909107464896	25.496783822016	99.2406671169279	290.554414859929	142.880459488844	200.470541036002	344.677663027282	41.0445733502448	1.86010104871495	0.947263371660832	3.77106908966074	lengthScaledTPM
ENSMUSG00000004677	Myo9b	2200.33232866721	1382.46981063565	6665.89192897247	40.7152089042767	1615.92196882751	653.482451220011	1923.36493105576	1623.69161889078	4749.27135497796	1552.44691956163	2463.42700345478	1386.52713412225	2771.84254847287	2167.68244256949	4812.4104221343	3808.53789994753	3881.95204971793	4246.70414955908	4069.11671850177	4112.03888508355	3810.15807277842	4230.84272645774	4121.11162489043	3313.40742041132	3641.72446572092	3718.92262755129	4517.9239499958	4086.63129142863	4276.1291422364	4939.30882391454	4486.82754208215	3372.5023455431	lengthScaledTPM
ENSMUSG00000004698	Hdac9	42.6011089005985	0.0	40.416298935115	0.0	15.0811038352993	2.15615843067676	7.67516554941115	0.0	29.1415681884458	18.1474190057248	0.0	30.4448561177856	65.2102531560349	55.0152358187847	54.4135850007024	44.6162658782596	138.718488601715	154.227116094319	96.6356572208719	85.1907987649475	170.85667644666	99.7120830947654	212.302089172258	89.8818528200841	108.668910148622	57.2965485563803	37.1284944416189	59.5753128270707	15.543230815868	12.7754149810208	9.36564860326855	8.40297874663947	lengthScaledTPM
ENSMUSG00000004707	Ly9	64.2301412004764	32.4793795767316	67.9024724469648	1.08935515628507	48.9954004292863	11.611102880518	61.7542665553511	19.8430535124295	21.7387256394382	38.1217339987623	64.953116002485	10.2562346856345	16.4084025750443	35.2302825699414	1.11099638924847	0.0	33.3765704900941	12.9260038633581	14.7306036378646	23.1493818643028	0.0	0.0	0.0	3.38301306773351	0.0	0.0	7.44730233137289	1.11311857588807	0.0	0.0	0.0	0.0	lengthScaledTPM
ENSMUSG00000004709	Cd244a	624.443822916046	449.215383089941	1829.01962745156	22.9003548350142	410.177568495907	105.200618444268	858.627632750857	267.406773098226	523.271552857264	636.67579792075	700.909495513826	464.709547237767	0.0	8.12112670340743	2.03381848409084	0.0	10.8921710012034	2.91377907340069	13.6442350168949	1.45933476635244	0.0	0.0	0.0	0.0	0.0	0.0	0.0	2.33806086623252	0.0	0.973445026270533	0.0	0.0	lengthScaledTPM
ENSMUSG00000004730	Adgre1	66.9019574206265	75.4618901724998	60.9387790631562	0.0	2.44920664499281	34.7772688973685	56.2032962395965	15.7962710096239	80.568871035629	49.5983939951028	102.239493292136	20.56500593106	72.129771714954	183.713388631742	6.52652466263139	7.9459830072515	376.702000394753	127.908167137287	135.039790138148	109.552266581163	0.0	0.0	0.0	2.81634843578106	0.0	0.0	2.6854946445809	0.885702402007063	0.0	1.77764890078512	1.80638624604416	0.0	lengthScaledTPM
ENSMUSG00000004748	Mtfp1	74.0738324670231	67.6719571468049	167.678918695558	0.946875037779814	17.4661832242645	5.60369678941749	28.5189379537178	12.2830468942261	82.8392372289078	44.1796319600768	48.8308169047957	10.9776591761385	55.5422819104867	63.26979158778	30.0127035481029	32.6272668247533	69.9852134017586	51.2520679288551	81.4365252197681	71.0110991025546	188.652444510346	126.745301897579	159.331067720264	324.277464985539	203.970241613501	227.499286919634	112.839832075394	235.697958004355	121.81516115211	67.2244268187928	85.5377931296529	116.763918691839	lengthScaledTPM
ENSMUSG00000004768	Rab23	166.073223814268	99.9662291987241	165.165333323782	1.49001247412667	102.401705344768	23.1439805005871	94.7861727320138	60.0828921853275	124.507994619928	67.3762969587202	100.160438187532	15.232456333795	943.263814646746	622.349867652076	1569.83135592504	1540.50698322428	1112.43426872971	1248.85165783524	1158.95778271422	1427.36099071913	517.592037894204	491.66201744894	465.539981750899	624.725602656088	1304.22920081932	550.304557260628	2511.46682539038	1211.74585026067	1472.32369928533	644.223918292679	531.000024466076	457.291438791209	lengthScaledTPM
ENSMUSG00000004771	Rab11a	1748.89933121647	815.483449161624	3310.66293995734	27.2801955442046	1339.53499837448	643.777401383586	1889.24495553633	1056.06277227206	1965.63102071488	1785.08533376618	1096.81541153643	1118.32407677283	3098.17556917223	2134.03711223769	4618.49118331305	5282.95585632856	4307.32009262196	3209.8125363852	3549.95071984732	3463.28739955612	3026.16364446033	2281.63195772403	2661.75055457807	1750.14279640276	1979.69906263951	1706.56524031592	3167.2186959286	3121.46353634121	3242.11556772291	1781.64886386385	2315.60373744684	4940.13299578332	lengthScaledTPM
ENSMUSG00000004788	Eif2b2	2683.99793221774	1177.3224426202	3526.58707486304	6.93358750606316	1697.39602788168	205.850139002499	1925.01572021333	416.763477464476	2594.66758039759	2022.56236479554	1747.04768881443	1251.50448204761	911.667658523093	645.635997915112	902.47335670784	1447.81028604659	1136.4016034372	713.19158343427	1000.19485395049	796.297952551071	1248.39683704329	1172.59572587793	1213.11668440157	1811.56809006631	1101.69277014353	1239.06015334781	2657.20443232922	2612.86651937483	2181.38232846218	1434.32322386573	1664.78253875817	3406.05237890686	lengthScaledTPM
ENSMUSG00000004789	Dlst	2175.65335418912	844.859278707646	4351.49172019619	16.7618899515462	1254.61474000217	403.705826773886	1303.19900991452	837.662588283808	2388.55875877298	1658.89371737857	1605.97376591169	1044.92399724693	2672.13616156445	2189.52951710359	4058.9402213109	5076.48173103245	4345.84927592195	3186.16357505753	3621.6668220483	3478.57495028237	3112.28280874448	3326.28614325852	3237.49171457658	5514.26509477613	4344.87104612814	4239.61322628398	3841.69412459097	4073.30186276047	4179.14972787763	4132.25940324077	4184.89210864236	4176.35908507371	lengthScaledTPM
ENSMUSG00000004791	Pgf	18.8548730120177	0.0	101.534336465228	0.0	9.79632399756581	5.01869589087083	14.2924732867419	0.0	17.6111965349861	41.1140147123512	4.5533381176353	26.6569602021922	43.5211304689387	127.133501853885	59.5120643216757	68.3676057417326	182.886417791097	39.7166524453466	52.0687750990765	43.0254372972771	32.8814095063619	22.3472884162881	20.6171913340039	62.5826310177705	41.5877667391491	134.365735056071	247.83773626019	868.516274002862	215.265585251583	4278.0892946111	4972.13438846364	6439.56491807094	lengthScaledTPM
[truncated: 55,069 more rows]

## Sheet: Fig5e
SNP_mm10	gene	wtxcast_wt_count_relpica1	wtxcast_wt_count_relpica2	wtxcast_wt_count_relpica3	wtxcast_cast_count_relpica1	wtxcast_cast_count_relpica2	wtxcast_cast_count_relpica3	wtxcast_sum_count_relpica1	wtxcast_sum_count_relpica2	wtxcast_sum_count_relpica3	kitdel30kxcast_wt_count_relpica1	kitdel30kxcast_wt_count_relpica2	kitdel30kxcast_wt_count_relpica3	kitdel30kxcast_cast_count_relpica1	kitdel30kxcast_cast_count_relpica2	kitdel30kxcast_cast_count_relpica3	kitdel30kxcast_sum_count_relpica3	kitdel30kxcast_sum_count_relpica4	kitdel30kxcast_sum_count_relpica5
[truncated: 52 more rows]
